# Supplementary material for: Leveraging the Cell Ontology to classify unseen cell types
Source: Nat Commun. 2021 Sep 21;12:5556. doi: 10.1038/s41467-021-25725-x (PMC8455606; doi:10.1038/s41467-021-25725-x)
Supplement: Supplementary file 3 — Supplementary Data 1 [file 41467_2021_25725_MOESM3_ESM.xlsx]

## Sheet: Sheet 1 - Supplementary Table 1
dataset	free text annotation	Cell Ontology term	Cell Ontology ID
muris_facs	reg4/ckit+ deep crypt secretory cells (distal)	intestinal crypt stem cell	cl:0002250
muris_facs	mpp fraction b	fraction b	cl:0002047
muris_facs	pancreatic stellate cell	pancreatic stellate cell	cl:0002410
muris_facs	natural killer t cell	natural killer cell	cl:0000623
muris_facs	dendritic cell	dendritic cell	cl:0001056
muris_facs	mesangial cell	mesangial cell	cl:0000777
muris_facs	ly6g5b+ t	t.4sp69+.th	cl:0002433
muris_facs	endocardial endothelial cells	endocardial endothelial cell	cl:0002350
muris_facs	proliferating immune	immune cell	cl:0000738
muris_facs	alveolar fibroblast	perijunctional fibroblast	cl:0000688
muris_facs	kupffer cell	kupffer cell	cl:0000091
muris_facs	granulocyte	granulocyte	cl:0000094
muris_facs	neuroendocrine	neuroendocrine cell	cl:0000165
muris_facs	new-cluster	newly formed b cell	cl:0000816
muris_facs	endothelial cell	endothelial cell	cl:0000115
muris_facs	valve cell	valve cell	cl:0000663
muris_facs	endothelial cell of endocardium	endothelial cell of endocardium	cl:0002350
muris_facs	outer bulge	outer phalangeal cell	cl:0000635
muris_facs	b cell	b cell	cl:0000236
muris_facs	club cell	club cell	cl:0007021
muris_facs	pancreatic ductal cell	pancreatic ductal cell	cl:0002079
muris_facs	capillary type 2 cell	b effector 2 cell	cl:0000944
muris_facs	common lymphoid progenitor cell	common lymphoid progenitor	cl:0000051
muris_facs	luminal progenitor cell	erythroid progenitor cell	cl:0000038
muris_facs	lgr5+ undifferentiated cell (distal)	undifferentiated cell of bronchus epithelium	cl:0002330
muris_facs	basophil	basophil	cl:0000767
muris_facs	atrial cardiomyocyte	cardiomyocyte	cl:0000746
muris_facs	stromal cell	stromal cell	cl:0000499
muris_facs	regulatory t	t.isp.th	cl:0000805
muris_facs	endothelial cell of hepatic sinusoid	endothelial cell of hepatic sinusoid	cl:1000398
muris_facs	mpp fraction b + c	fraction b/c precursor b cell	cl:0002400
muris_facs	alveolar epithelial type 2 cell	type 2 alveolar epithelial cell	cl:0002063
muris_facs	vein	arcuate vein cell	cl:1001142
muris_facs	epithelial cell of proximal tubule	epithelial cell of proximal tubule	cl:0002306
muris_facs	fenestrated cell	fenestrated cell	cl:0000666
muris_facs	pancreatic acinar cell	pancreatic acinar cell	cl:0002064
muris_facs	cd79a b cell	gc b cell	cl:0000844
muris_facs	b	a-like	cl:0002284
muris_facs	lymphatic cell	lymphocyte	cl:0000542
muris_facs	alox5+ lymphocyte	bm5 b lymphocyte	cl:0000967
muris_facs	pancreatic b cell	pancreatic b cell	cl:0000169
muris_facs	myeloid dendritic type 2	type 2 otic fibrocyte	cl:0002666
muris_facs	spn_neuron_str	gnrh neuron	cl:0011111
muris_facs	proliferating thymocyte; dn to dp transition, dividing (some are cd8+/ cd4+, some undergoing vdj recombination)	late basophilic and polychromatophilic erythroblast	cl:0002015
muris_facs	ccr7+ dendritic	cd8+cd28- t(reg)	cl:0000920
muris_facs	nonclassical monocyte	non-classical monocyte	cl:0000875
muris_facs	megakaryocyte-erythroid progenitor cell	megakaryocyte-erythroid progenitor cell	cl:0000050
muris_facs	bm cd8 + cd4 t cell	th1 cd4+ t cell	cl:0000545
muris_facs	kidney interstitial fibroblast	kidney interstitial fibroblast	cl:1000692
muris_facs	intermediate monocyte	intermediate monocyte	cl:0002393
muris_facs	ciliated cell	ciliated cell	cl:0000064
muris_facs	dn to dp transition (most are cd8+/ cd4+, some undergoing vdj recombination)	cd8+cxcr3+ treg	cl:0001041
muris_facs	basal cell	basal cell	cl:0000646
muris_facs	ventricular cardiomyocyte	ventricular myocyte	cl:0002131
muris_facs	goblet cell, top of crypt (distal)	crypt cell	cl:0000849
muris_facs	cd8+ t	cd8+ t(reg)	cl:0000795
muris_facs	monocyte	monocyte	cl:0001054
muris_facs	bm cd4 t cell	effector cd4+ t cell	cl:0001044
muris_facs	t cell	t cell	cl:0000084
muris_facs	lymphocyte of b lineage	lymphocyte of b lineage	cl:0000945
muris_facs	cd4+ t	t.dn4.th	cl:0000808
muris_facs	artery	arcuate artery cell	cl:1001135
muris_facs	kidney collecting duct principal cell	kidney collecting duct principal cell	cl:1001431
muris_facs	dn4 thymocyte	dn4 thymocyte	cl:0000808
muris_facs	immature b cell	immature b cell	cl:0000816
muris_facs	classical monocyte	classical monocyte	cl:0000860
muris_facs	capillary aerocyte	visceral preadipocyte	cl:0002582
muris_facs	oligodendrocyte progenitor cell	oligodendrocyte precursor cell	cl:0002453
muris_facs	late pro b cell	late pro-b cell	cl:0002048
muris_facs	kidney loop of henle ascending limb epithelial cell	kidney loop of henle ascending limb epithelial cell	cl:1001016
muris_facs	enterocyte (proximal)	enterocyte	cl:0000584
muris_facs	alveolar epithelial type 1	type 1 alveolar epithelial cells	cl:0002062
muris_facs	fibroblast	fibroblast	cl:0000057
muris_facs	nk cell	nk cell	cl:0000623
muris_facs	smooth muscle cell	smooth muscle cell	cl:0000192
muris_facs	inner bulge	acinous cell	cl:0000622
muris_facs	granulocytopoietic cell	granulocytopoietic cell	cl:0002191
muris_facs	myeloid dendritic type 1	type 1 otic fibrocyte	cl:0002670
muris_facs	kidney collecting duct epithelial cell	kidney collecting duct epithelial cell	cl:1000454
muris_facs	macrophage	macrophage	cl:0000235
muris_facs	cd3e t cell	cd3epsilon t cell	cl:0002419
muris_facs	granulocyte monocyte progenitor cell	granulocyte monocyte progenitor cell	cl:0000557
muris_facs	klrb1a/b/c(-) nk cell	type ii nk t-cell	cl:0000922
muris_facs	mpp fraction a + hsc	ccr+ treg	cl:0001047
muris_facs	bladder mesenchymal cell (car3+)	bladder cell	cl:1001319
muris_facs	zbtb32+ b	fo b cell	cl:0000843
muris_facs	capillary type 1 cell	type 1 vestibular sensory cell	cl:0002070
muris_facs	myofibroblast	proerythroblast	cl:0000547
muris_facs	luminal epithelial cell of mammary gland	luminal epithelial cell of mammary gland	cl:0002326
muris_facs	naïve b cell	naive b cell	cl:0000788
muris_facs	fibroblast of cardiac tissue	fibroblast of cardiac tissue	cl:0002548
muris_facs	actively dividing stem cell	multifate stem cell	cl:0000048
muris_facs	pericyte	pericyte	cl:0000669
muris_facs	pre b cell	pre-b cell	cl:0000817
muris_facs	aorta endothelial cell	aortic endothelial cell	cl:0002544
muris_facs	epcam+	iel	cl:0002496
muris_facs	suprabasal	ovigerm	cl:0002239
muris_facs	unknown progenitor	obsolete antipodal cell	cl:0000537
muris_facs	mesenchymal progenitor	mesenchymal precursor cell	cl:0000134
muris_facs	coronary vascular endothelial cell	endothelial cell of coronary artery	cl:2000018
muris_facs	plasma	plasma cell	cl:0000786
muris_facs	granular_neuron_cb_gabra6	neuroglioblast	cl:0000468
muris_facs	leukocyte	leukocyte	cl:0000738
muris_facs	plasmacytoid dendritic	plasmacytoid dendritic cell	cl:0001058
muris_facs	tecs	temra	cl:0001062
muris_facs	ependyma	ependymocyte	cl:0000065
muris_facs	neutrophil	neutrophil	cl:0000775
muris_facs	early pro b cell	early pro-b cell	cl:0002046
muris_facs	cd4+ macrophage	memory ccr4+ treg	cl:0001046
muris_droplet	pecam kidney cortex artery cell	kidney cortex artery cell	cl:1001045
muris_droplet	basal bladder epithelial cell (krt5+)	bladder microvascular endothelial cell	cl:2000040
muris_droplet	suprabasal differentiating	nociceptor	cl:0000198
muris_droplet	cd36+	cd8+cd28- treg	cl:0000920
muris_droplet	pancreatic stellate cell	pancreatic stellate cell	cl:0002410
muris_droplet	chondrocyte-like	chondrocyte	cl:0000138
muris_droplet	bladder mesenchymal cell (scara5+)	bm5 b-lymphocyte	cl:0000967
muris_droplet	nan	nsc	cl:0000047
muris_droplet	ly6g5b+ t	t.4sp69+.th	cl:0002433
muris_droplet	cd45	fraction c	cl:0002049
muris_droplet	endocardial endothelial cells	endocardial endothelial cell	cl:0002350
muris_droplet	kupffer cell	kupffer cell	cl:0000091
muris_droplet	airway smooth muscle	smooth muscle fiber	cl:0000192
muris_droplet	neuroendocrine	neuroendocrine cell	cl:0000165
muris_droplet	enterocyte	enterocyte	cl:0000584
muris_droplet	endothelial cell	endothelial cell	cl:0000115
muris_droplet	hematopoietic stem cell	hematopoietic stem cell	cl:0000037
muris_droplet	b cell	b cell	cl:0000236
muris_droplet	pancreatic ductal cell	pancreatic ductal cell	cl:0002079
muris_droplet	luminal progenitor cell	erythroid progenitor cell	cl:0000038
muris_droplet	alveolar epithelial type 2	type 2 alveolar epithelial cell	cl:0002063
muris_droplet	basophil	basophil	cl:0000767
muris_droplet	atrial cardiomyocyte	cardiomyocyte	cl:0000746
muris_droplet	stromal cell	stromal cell	cl:0000499
muris_droplet	endothelial cell of hepatic sinusoid	endothelial cell of hepatic sinusoid	cl:1000398
muris_droplet	epcam thick ascending tube s epithelial cell	large medullary thymic epithelial cells	cl:0002295
muris_droplet	nk/t	p-nk	cl:0002344
muris_droplet	vein	arcuate vein cell	cl:1001142
muris_droplet	double negative thymocyte, dn4 (cd8-, cd4-), some undergoing vdj recombination	cd4-negative, cd8-negative type i nkt cell secreting interleukin-4	cl:0000930
muris_droplet	lgr5+ undifferentiated cell	undifferentiated cell of bronchus epithelium	cl:0002330
muris_droplet	pancreatic acinar cell	pancreatic acinar cell	cl:0002064
muris_droplet	goblet cell	goblet cell	cl:0000160
muris_droplet	granulocyte-monocyte progenitor	granulocyte/monocyte progenitor	cl:0000557
muris_droplet	parabasal	hemangioblast	cl:0002418
muris_droplet	b	a-like	cl:0002284
muris_droplet	pancreatic b cell	pancreatic b cell	cl:0000169
muris_droplet	myeloid dendritic type 2	type 2 otic fibrocyte	cl:0002666
muris_droplet	epcam proximal tube epithelial cell	epithelial cell of proximal tubule	cl:0002306
muris_droplet	ciliated	ciliated cell	cl:0000064
muris_droplet	ccr7+ dendritic	cd8+cd28- t(reg)	cl:0000920
muris_droplet	dn to dp transition, dividing (more dn)	pret.dn2.th	cl:0000806
muris_droplet	nonclassical monocyte	non-classical monocyte	cl:0000875
muris_droplet	stroma fibroblast	perijunctional fibroblast	cl:0000688
muris_droplet	epcam podocyte	podocyte	cl:0000653
muris_droplet	intermediate monocyte	intermediate monocyte	cl:0002393
muris_droplet	basal cell	basal cell	cl:0000646
muris_droplet	natural killer	natural killer cell	cl:0000623
muris_droplet	epcam kidney proximal convoluted tubule epithelial cell	kidney proximal convoluted tubule epithelial cell	cl:1000838
muris_droplet	cd8+ t	cd8+ t(reg)	cl:0000795
muris_droplet	cd45 macrophage	hepatic macrophage	cl:0000091
muris_droplet	pancreatic pp cell	pancreatic pp cell	cl:0002275
muris_droplet	monocyte	monocyte	cl:0001054
muris_droplet	proliferating dendritic	visceral preadipocyte	cl:0002582
muris_droplet	t cell	t cell	cl:0000084
muris_droplet	red blood cell	red blood cell	cl:0000595
muris_droplet	plasmacytoid dendritic cells	plasmacytoid dendritic cell	cl:0001058
muris_droplet	artery	arcuate artery cell	cl:1001135
muris_droplet	pancreatic d cell	pancreatic d cell	cl:0000173
muris_droplet	hepatic stellate cell	hepatic stellate cell	cl:0000632
muris_droplet	pancreatic a cell	pancreatic a cell	cl:0000171
muris_droplet	cardiac neuron	cardiac neuron	cl:0010022
muris_droplet	plasma cells and b cells	plasma b cell	cl:0000786
muris_droplet	pecam kidney capillary endothelial cell	kidney capillary endothelial cell	cl:1000892
muris_droplet	dn4	t.dn4.th	cl:0000808
muris_droplet	classical monocyte	classical monocyte	cl:0000860
muris_droplet	proliferating t	itreg	cl:0000902
muris_droplet	lympatic	lymphocyte	cl:0000542
muris_droplet	cardiac mast cell	cardiac glial cell	cl:0010020
muris_droplet	fibroblast	fibroblast	cl:0000057
muris_droplet	club	club cell	cl:0007021
muris_droplet	smooth muscle cell	smooth muscle cell	cl:0000192
muris_droplet	epcam kidney collecting duct principal cell	kidney collecting duct principal cell	cl:1001431
muris_droplet	epcam kidney distal convoluted tubule epithelial cell	kidney distal convoluted tubule epithelial cell	cl:1000849
muris_droplet	myeloid dendritic type 1	type 1 otic fibrocyte	cl:0002670
muris_droplet	macrophage	macrophage	cl:0000235
muris_droplet	cd45 nk cell	nkt.44+.nk1.1-.th	cl:0002042
muris_droplet	cd45 b cell	cd38+ igg memory b cell	cl:0002105
muris_droplet	suprabasal interpapillary	atrioventricular bundle cell	cl:0010005
muris_droplet	dn to dp transition (some are cd8+/ cd4+, some undergoing vdj recombination )	cd8+cxcr3+ treg	cl:0001041
muris_droplet	bladder mesenchymal cell (car3+)	bladder cell	cl:1001319
muris_droplet	zbtb32+ b	fo b cell	cl:0000843
muris_droplet	epcam brush cell	brush cell	cl:0002204
muris_droplet	myofibroblast	proerythroblast	cl:0000547
muris_droplet	luminal bladder epithelial cell (umbrella cell)	epithelial cell of alimentary canal	cl:0002251
muris_droplet	luminal epithelial cell of mammary gland	luminal epithelial cell of mammary gland	cl:0002326
muris_droplet	double negative thymocyte, dn3 (cd8-, cd4-), some express pre tcr alpha	cd4-negative, cd8-negative type i nkt cell secreting interferon-gamma	cl:0000929
muris_droplet	langerhans cell	langerhans cell	cl:0000453
muris_droplet	cd4 positive macrophages	cd115-positive monocyte	cl:0001022
muris_droplet	pericyte	pericyte	cl:0000669
muris_droplet	dn to dp transition, dividing (some are cd8+/ cd4+, some undergoing vdj recombination)	cd8+cxcr3+ t(reg)	cl:0001041
muris_droplet	stroma kidney mesangial cell	kidney mesangial cell	cl:0000650
muris_droplet	suprabasal	ovigerm	cl:0002239
muris_droplet	unknown	null cell	cl:0000825
muris_droplet	coronary vascular endothelial cell	endothelial cell of coronary artery	cl:2000018
muris_droplet	plasma	plasma cell	cl:0000786
muris_droplet	cd45 t cell	bm5 b cell	cl:0000967
muris_droplet	pecam fenestrated capillary endothelial	capillary endothelial cell	cl:0002144
muris_droplet	alveolar macrophage	alveolar macrophage	cl:0000583
muris_droplet	hepatocyte (pericentral)	hepatocyte	cl:0000182
muris_droplet	leukocyte	leukocyte	cl:0000738
muris_droplet	neutrophil	neutrophil	cl:0000775
