# Supplementary material for: Leveraging the Cell Ontology to classify unseen cell types
Source: Nat Commun. 2021 Sep 21;12:5556. doi: 10.1038/s41467-021-25725-x (PMC8455606; doi:10.1038/s41467-021-25725-x)
Supplement: Supplementary file 4 — Supplementary Data 2 [file 41467_2021_25725_MOESM4_ESM.xlsx]

## Sheet: Sheet1
method	training	test	AUROC	AUPRC	Accuracy@3	Accuracy@5	AUROC(unseen)	AUPRC(unseen)	AUROC(seen)	AUPRC(seen)
OnClass	microcebusAntoine	microcebusBernard	0.97	0.95	0.96	0.98	0.89	0.79	1	0.99
DOC(reject)	microcebusAntoine	microcebusBernard	0.8	0.78	0.93	0.94	0.74	0.56	0.82	0.84
SVM(reject)	microcebusAntoine	microcebusBernard	0.82	0.79	0.92	0.94	0.7	0.51	0.86	0.88
LR	microcebusAntoine	microcebusBernard	0.88	0.82	0.95	0.96	0.5	0.25	0.99	0.98
ACTINN	microcebusAntoine	microcebusBernard	0.88	0.81	0.95	0.96	0.5	0.25	0.99	0.98
SVM	microcebusAntoine	microcebusBernard	0.88	0.81	0.95	0.96	0.5	0.25	0.99	0.98
OnClass	microcebusAntoine	microcebusMartine	0.98	0.96	0.9	0.95	0.95	0.79	0.99	0.98
DOC(reject)	microcebusAntoine	microcebusMartine	0.73	0.73	0.83	0.84	0.69	0.52	0.73	0.75
SVM(reject)	microcebusAntoine	microcebusMartine	0.74	0.73	0.79	0.81	0.67	0.54	0.74	0.75
LR	microcebusAntoine	microcebusMartine	0.93	0.89	0.94	0.96	0.5	0.27	0.98	0.95
ACTINN	microcebusAntoine	microcebusMartine	0.94	0.91	0.94	0.96	0.5	0.26	0.98	0.97
SVM	microcebusAntoine	microcebusMartine	0.93	0.88	0.94	0.96	0.5	0.26	0.97	0.95
OnClass	microcebusAntoine	microcebusStumpy	0.98	0.95	0.92	0.96	0.95	0.8	0.99	0.98
DOC(reject)	microcebusAntoine	microcebusStumpy	0.72	0.71	0.86	0.87	0.8	0.55	0.71	0.73
SVM(reject)	microcebusAntoine	microcebusStumpy	0.74	0.73	0.85	0.86	0.72	0.52	0.75	0.77
LR	microcebusAntoine	microcebusStumpy	0.91	0.87	0.95	0.96	0.5	0.25	0.99	0.97
ACTINN	microcebusAntoine	microcebusStumpy	0.92	0.88	0.95	0.96	0.5	0.25	0.99	0.98
SVM	microcebusAntoine	microcebusStumpy	0.91	0.86	0.94	0.96	0.5	0.25	0.98	0.97
OnClass	microcebusAntoine	muris_droplet	0.9	0.76	0.34	0.39	0.88	0.7	0.95	0.89
DOC(reject)	microcebusAntoine	muris_droplet	0.58	0.4	0.14	0.15	0.55	0.34	0.64	0.51
SVM(reject)	microcebusAntoine	muris_droplet	0.56	0.4	0.17	0.18	0.51	0.29	0.67	0.61
LR	microcebusAntoine	muris_droplet	0.64	0.45	0.27	0.28	0.5	0.26	0.94	0.85
ACTINN	microcebusAntoine	muris_droplet	0.64	0.45	0.26	0.28	0.5	0.26	0.94	0.85
SVM	microcebusAntoine	muris_droplet	0.64	0.46	0.28	0.3	0.5	0.26	0.94	0.86
OnClass	microcebusAntoine	muris_facs	0.92	0.78	0.33	0.56	0.91	0.73	0.98	0.94
SVM(reject)	microcebusAntoine	muris_facs	0.61	0.42	0.11	0.11	0.57	0.33	0.72	0.67
DOC(reject)	microcebusAntoine	muris_facs	0.59	0.44	0.11	0.12	0.53	0.34	0.78	0.73
LR	microcebusAntoine	muris_facs	0.61	0.41	0.12	0.12	0.5	0.26	0.93	0.87
ACTINN	microcebusAntoine	muris_facs	0.62	0.42	0.15	0.16	0.5	0.26	0.96	0.91
SVM	microcebusAntoine	muris_facs	0.61	0.41	0.13	0.13	0.5	0.26	0.94	0.87
OnClass	microcebusBernard	microcebusAntoine	0.85	0.65	0.17	0.19	0.79	0.51	0.99	0.97
DOC(reject)	microcebusBernard	microcebusAntoine	0.72	0.49	0.48	0.49	0.68	0.38	0.82	0.77
SVM(reject)	microcebusBernard	microcebusAntoine	0.68	0.48	0.48	0.49	0.62	0.36	0.83	0.78
LR	microcebusBernard	microcebusAntoine	0.64	0.46	0.55	0.57	0.5	0.26	0.98	0.95
ACTINN	microcebusBernard	microcebusAntoine	0.64	0.46	0.55	0.56	0.5	0.26	0.98	0.96
SVM	microcebusBernard	microcebusAntoine	0.64	0.46	0.55	0.58	0.5	0.26	0.98	0.95
OnClass	microcebusBernard	microcebusMartine	0.95	0.89	0.22	0.55	0.9	0.77	0.98	0.94
SVM(reject)	microcebusBernard	microcebusMartine	0.64	0.55	0.63	0.65	0.63	0.43	0.64	0.61
DOC(reject)	microcebusBernard	microcebusMartine	0.61	0.54	0.63	0.64	0.62	0.4	0.61	0.6
LR	microcebusBernard	microcebusMartine	0.81	0.69	0.75	0.79	0.5	0.26	0.96	0.9
ACTINN	microcebusBernard	microcebusMartine	0.82	0.69	0.83	0.85	0.5	0.26	0.97	0.9
SVM	microcebusBernard	microcebusMartine	0.81	0.68	0.79	0.83	0.5	0.26	0.95	0.87
OnClass	microcebusBernard	microcebusStumpy	0.89	0.68	0.13	0.15	0.84	0.55	0.99	0.97
DOC(reject)	microcebusBernard	microcebusStumpy	0.8	0.59	0.72	0.73	0.78	0.49	0.83	0.83
SVM(reject)	microcebusBernard	microcebusStumpy	0.74	0.56	0.72	0.74	0.69	0.44	0.84	0.84
LR	microcebusBernard	microcebusStumpy	0.65	0.47	0.77	0.79	0.5	0.25	0.99	0.96
ACTINN	microcebusBernard	microcebusStumpy	0.65	0.47	0.78	0.79	0.5	0.25	0.99	0.97
SVM	microcebusBernard	microcebusStumpy	0.65	0.47	0.77	0.79	0.5	0.25	0.98	0.96
OnClass	microcebusBernard	muris_droplet	0.82	0.6	0.22	0.27	0.8	0.57	0.96	0.86
DOC(reject)	microcebusBernard	muris_droplet	0.59	0.38	0.05	0.09	0.57	0.35	0.76	0.55
SVM(reject)	microcebusBernard	muris_droplet	0.56	0.36	0.05	0.09	0.53	0.33	0.74	0.61
LR	microcebusBernard	muris_droplet	0.55	0.32	0.04	0.04	0.5	0.26	0.93	0.78
ACTINN	microcebusBernard	muris_droplet	0.55	0.32	0.04	0.04	0.5	0.26	0.92	0.79
SVM	microcebusBernard	muris_droplet	0.55	0.32	0.04	0.04	0.5	0.26	0.93	0.79
OnClass	microcebusBernard	muris_facs	0.83	0.63	0.09	0.36	0.81	0.59	0.97	0.9
DOC(reject)	microcebusBernard	muris_facs	0.58	0.38	0.08	0.1	0.55	0.33	0.82	0.75
SVM(reject)	microcebusBernard	muris_facs	0.57	0.36	0.07	0.08	0.54	0.3	0.8	0.74
LR	microcebusBernard	muris_facs	0.55	0.33	0.06	0.07	0.5	0.26	0.94	0.84
ACTINN	microcebusBernard	muris_facs	0.56	0.33	0.07	0.08	0.5	0.26	0.96	0.88
SVM	microcebusBernard	muris_facs	0.55	0.33	0.06	0.07	0.5	0.26	0.94	0.86
OnClass	microcebusMartine	microcebusAntoine	0.83	0.62	0.22	0.52	0.77	0.49	0.95	0.91
DOC(reject)	microcebusMartine	microcebusAntoine	0.73	0.52	0.58	0.59	0.68	0.39	0.85	0.82
SVM(reject)	microcebusMartine	microcebusAntoine	0.67	0.47	0.57	0.57	0.62	0.35	0.77	0.73
LR	microcebusMartine	microcebusAntoine	0.65	0.46	0.6	0.61	0.5	0.26	0.97	0.92
ACTINN	microcebusMartine	microcebusAntoine	0.63	0.44	0.6	0.61	0.5	0.26	0.92	0.86
SVM	microcebusMartine	microcebusAntoine	0.63	0.44	0.6	0.6	0.5	0.26	0.91	0.85
OnClass	microcebusMartine	microcebusBernard	0.92	0.8	0.89	0.93	0.84	0.61	0.98	0.94
DOC(reject)	microcebusMartine	microcebusBernard	0.78	0.67	0.91	0.92	0.8	0.55	0.77	0.76
SVM(reject)	microcebusMartine	microcebusBernard	0.76	0.66	0.86	0.87	0.67	0.45	0.82	0.81
LR	microcebusMartine	microcebusBernard	0.77	0.64	0.91	0.92	0.5	0.25	0.96	0.93
ACTINN	microcebusMartine	microcebusBernard	0.76	0.63	0.91	0.92	0.5	0.25	0.96	0.91
SVM	microcebusMartine	microcebusBernard	0.76	0.63	0.91	0.92	0.5	0.25	0.94	0.9
OnClass	microcebusMartine	microcebusStumpy	0.93	0.76	0.15	0.61	0.9	0.67	0.99	0.98
DOC(reject)	microcebusMartine	microcebusStumpy	0.76	0.57	0.8	0.81	0.75	0.47	0.79	0.8
SVM(reject)	microcebusMartine	microcebusStumpy	0.7	0.52	0.78	0.79	0.67	0.4	0.79	0.79
LR	microcebusMartine	microcebusStumpy	0.64	0.46	0.83	0.84	0.5	0.25	0.99	0.97
ACTINN	microcebusMartine	microcebusStumpy	0.64	0.45	0.82	0.83	0.5	0.25	0.98	0.94
SVM	microcebusMartine	microcebusStumpy	0.64	0.45	0.82	0.84	0.5	0.25	0.98	0.94
OnClass	microcebusMartine	muris_droplet	0.82	0.6	0.27	0.32	0.8	0.56	0.92	0.84
DOC(reject)	microcebusMartine	muris_droplet	0.55	0.34	0.07	0.08	0.51	0.3	0.8	0.66
LR	microcebusMartine	muris_droplet	0.55	0.32	0.08	0.08	0.5	0.26	0.89	0.78
ACTINN	microcebusMartine	muris_droplet	0.54	0.32	0.07	0.08	0.5	0.26	0.84	0.74
SVM	microcebusMartine	muris_droplet	0.54	0.32	0.06	0.07	0.5	0.26	0.85	0.77
SVM(reject)	microcebusMartine	muris_droplet	0.53	0.34	0.05	0.06	0.5	0.3	0.74	0.61
OnClass	microcebusMartine	muris_facs	0.83	0.61	0.19	0.39	0.82	0.58	0.95	0.9
SVM(reject)	microcebusMartine	muris_facs	0.57	0.36	0.03	0.04	0.55	0.34	0.68	0.58
DOC(reject)	microcebusMartine	muris_facs	0.56	0.36	0.05	0.05	0.52	0.31	0.86	0.84
LR	microcebusMartine	muris_facs	0.54	0.32	0.05	0.05	0.5	0.26	0.96	0.89
ACTINN	microcebusMartine	muris_facs	0.54	0.31	0.05	0.06	0.5	0.26	0.87	0.79
SVM	microcebusMartine	muris_facs	0.54	0.31	0.04	0.04	0.5	0.26	0.89	0.79
OnClass	microcebusStumpy	microcebusAntoine	0.97	0.93	0.82	0.87	0.86	0.73	0.99	0.97
SVM(reject)	microcebusStumpy	microcebusAntoine	0.74	0.68	0.69	0.72	0.69	0.44	0.75	0.72
DOC(reject)	microcebusStumpy	microcebusAntoine	0.72	0.67	0.68	0.71	0.67	0.44	0.73	0.71
LR	microcebusStumpy	microcebusAntoine	0.91	0.86	0.87	0.88	0.5	0.26	0.99	0.97
ACTINN	microcebusStumpy	microcebusAntoine	0.91	0.86	0.88	0.89	0.5	0.26	0.99	0.98
SVM	microcebusStumpy	microcebusAntoine	0.91	0.85	0.87	0.89	0.5	0.26	0.98	0.96
OnClass	microcebusStumpy	microcebusBernard	0.97	0.94	0.95	0.98	0.8	0.69	1	0.99
DOC(reject)	microcebusStumpy	microcebusBernard	0.79	0.78	0.94	0.98	0.73	0.54	0.8	0.83
SVM(reject)	microcebusStumpy	microcebusBernard	0.76	0.75	0.91	0.96	0.65	0.47	0.78	0.81
LR	microcebusStumpy	microcebusBernard	0.92	0.87	0.97	0.97	0.5	0.25	0.99	0.98
ACTINN	microcebusStumpy	microcebusBernard	0.91	0.86	0.96	0.96	0.5	0.25	0.99	0.97
SVM	microcebusStumpy	microcebusBernard	0.92	0.87	0.97	0.97	0.5	0.25	0.99	0.98
OnClass	microcebusStumpy	microcebusMartine	0.98	0.95	0.87	0.92	0.95	0.82	0.99	0.98
SVM(reject)	microcebusStumpy	microcebusMartine	0.72	0.69	0.8	0.81	0.7	0.44	0.73	0.74
DOC(reject)	microcebusStumpy	microcebusMartine	0.72	0.69	0.86	0.87	0.68	0.42	0.72	0.75
LR	microcebusStumpy	microcebusMartine	0.89	0.84	0.95	0.96	0.5	0.26	0.98	0.97
ACTINN	microcebusStumpy	microcebusMartine	0.9	0.85	0.95	0.96	0.5	0.26	0.99	0.98
SVM	microcebusStumpy	microcebusMartine	0.89	0.84	0.96	0.97	0.5	0.25	0.98	0.97
OnClass	microcebusStumpy	muris_droplet	0.9	0.75	0.27	0.34	0.87	0.69	0.95	0.88
LR	microcebusStumpy	muris_droplet	0.64	0.45	0.29	0.32	0.5	0.26	0.94	0.86
ACTINN	microcebusStumpy	muris_droplet	0.64	0.45	0.25	0.29	0.5	0.26	0.94	0.86
SVM	microcebusStumpy	muris_droplet	0.64	0.45	0.27	0.29	0.5	0.26	0.94	0.85
SVM(reject)	microcebusStumpy	muris_droplet	0.55	0.38	0.17	0.19	0.5	0.29	0.66	0.56
DOC(reject)	microcebusStumpy	muris_droplet	0.54	0.37	0.12	0.14	0.49	0.31	0.64	0.51
OnClass	microcebusStumpy	muris_facs	0.9	0.76	0.29	0.52	0.88	0.71	0.95	0.9
SVM(reject)	microcebusStumpy	muris_facs	0.59	0.38	0.08	0.09	0.56	0.35	0.67	0.48
DOC(reject)	microcebusStumpy	muris_facs	0.58	0.42	0.14	0.15	0.51	0.31	0.78	0.71
LR	microcebusStumpy	muris_facs	0.61	0.41	0.16	0.17	0.5	0.26	0.91	0.83
ACTINN	microcebusStumpy	muris_facs	0.62	0.42	0.18	0.19	0.5	0.26	0.95	0.87
SVM	microcebusStumpy	muris_facs	0.62	0.42	0.16	0.18	0.5	0.26	0.94	0.86
OnClass	muris_droplet	microcebusAntoine	0.94	0.82	0.29	0.44	0.92	0.76	0.97	0.92
DOC(reject)	muris_droplet	microcebusAntoine	0.61	0.42	0.21	0.24	0.58	0.36	0.66	0.52
SVM(reject)	muris_droplet	microcebusAntoine	0.63	0.44	0.16	0.18	0.56	0.37	0.75	0.56
LR	muris_droplet	microcebusAntoine	0.65	0.46	0.25	0.28	0.5	0.26	0.92	0.84
ACTINN	muris_droplet	microcebusAntoine	0.66	0.48	0.26	0.29	0.5	0.26	0.95	0.89
SVM	muris_droplet	microcebusAntoine	0.65	0.46	0.25	0.27	0.5	0.26	0.91	0.84
OnClass	muris_droplet	microcebusBernard	0.91	0.82	0.18	0.24	0.88	0.76	0.98	0.94
DOC(reject)	muris_droplet	microcebusBernard	0.69	0.48	0.26	0.34	0.65	0.43	0.77	0.58
SVM(reject)	muris_droplet	microcebusBernard	0.69	0.51	0.11	0.14	0.59	0.42	0.87	0.67
LR	muris_droplet	microcebusBernard	0.65	0.47	0.46	0.59	0.5	0.26	0.94	0.85
ACTINN	muris_droplet	microcebusBernard	0.66	0.49	0.5	0.58	0.5	0.26	0.96	0.92
SVM	muris_droplet	microcebusBernard	0.65	0.46	0.36	0.49	0.5	0.26	0.94	0.82
OnClass	muris_droplet	microcebusMartine	0.89	0.8	0.29	0.35	0.87	0.76	0.92	0.86
DOC(reject)	muris_droplet	microcebusMartine	0.6	0.42	0.21	0.26	0.6	0.43	0.6	0.41
SVM(reject)	muris_droplet	microcebusMartine	0.67	0.52	0.11	0.12	0.58	0.46	0.8	0.61
LR	muris_droplet	microcebusMartine	0.64	0.47	0.36	0.43	0.5	0.27	0.84	0.76
ACTINN	muris_droplet	microcebusMartine	0.65	0.48	0.4	0.46	0.5	0.27	0.88	0.78
SVM	muris_droplet	microcebusMartine	0.63	0.46	0.33	0.41	0.5	0.27	0.83	0.72
OnClass	muris_droplet	microcebusStumpy	0.93	0.82	0.21	0.29	0.92	0.77	0.96	0.89
DOC(reject)	muris_droplet	microcebusStumpy	0.64	0.43	0.15	0.18	0.59	0.38	0.73	0.52
SVM(reject)	muris_droplet	microcebusStumpy	0.63	0.44	0.14	0.16	0.55	0.37	0.77	0.56
LR	muris_droplet	microcebusStumpy	0.64	0.45	0.21	0.27	0.5	0.26	0.89	0.79
ACTINN	muris_droplet	microcebusStumpy	0.66	0.48	0.26	0.33	0.5	0.26	0.93	0.86
SVM	muris_droplet	microcebusStumpy	0.65	0.46	0.18	0.23	0.5	0.26	0.9	0.81
OnClass	muris_droplet	muris_facs	0.92	0.83	0.74	0.8	0.88	0.69	0.94	0.89
SVM(reject)	muris_droplet	muris_facs	0.66	0.54	0.47	0.49	0.57	0.35	0.69	0.62
DOC(reject)	muris_droplet	muris_facs	0.81	0.7	0.55	0.57	0.56	0.32	0.91	0.85
LR	muris_droplet	muris_facs	0.8	0.69	0.56	0.57	0.5	0.26	0.93	0.86
ACTINN	muris_droplet	muris_facs	0.82	0.71	0.59	0.61	0.5	0.26	0.95	0.9
SVM	muris_droplet	muris_facs	0.8	0.69	0.56	0.57	0.5	0.26	0.93	0.86
OnClass	muris_facs	microcebusAntoine	0.94	0.83	0.3	0.45	0.92	0.78	0.98	0.95
DOC(reject)	muris_facs	microcebusAntoine	0.65	0.43	0.08	0.14	0.64	0.45	0.67	0.38
SVM(reject)	muris_facs	microcebusAntoine	0.71	0.56	0.07	0.12	0.6	0.44	0.93	0.84
LR	muris_facs	microcebusAntoine	0.63	0.44	0.19	0.19	0.5	0.26	0.93	0.83
ACTINN	muris_facs	microcebusAntoine	0.64	0.46	0.25	0.29	0.5	0.26	0.97	0.91
SVM	muris_facs	microcebusAntoine	0.63	0.44	0.18	0.22	0.5	0.26	0.93	0.85
OnClass	muris_facs	microcebusBernard	0.94	0.9	0.19	0.29	0.91	0.84	0.99	0.97
DOC(reject)	muris_facs	microcebusBernard	0.7	0.5	0.08	0.09	0.81	0.61	0.56	0.36
SVM(reject)	muris_facs	microcebusBernard	0.79	0.68	0.06	0.08	0.72	0.6	0.89	0.78
LR	muris_facs	microcebusBernard	0.67	0.5	0.14	0.14	0.5	0.26	0.91	0.82
ACTINN	muris_facs	microcebusBernard	0.7	0.55	0.54	0.65	0.5	0.26	0.97	0.94
SVM	muris_facs	microcebusBernard	0.66	0.48	0.15	0.47	0.5	0.26	0.89	0.78
OnClass	muris_facs	microcebusMartine	0.92	0.81	0.31	0.42	0.89	0.75	0.96	0.91
DOC(reject)	muris_facs	microcebusMartine	0.71	0.48	0.05	0.06	0.73	0.51	0.68	0.44
SVM(reject)	muris_facs	microcebusMartine	0.78	0.66	0.07	0.09	0.72	0.61	0.88	0.74
LR	muris_facs	microcebusMartine	0.65	0.46	0.24	0.24	0.5	0.27	0.92	0.79
ACTINN	muris_facs	microcebusMartine	0.65	0.47	0.45	0.51	0.5	0.27	0.92	0.82
SVM	muris_facs	microcebusMartine	0.64	0.44	0.24	0.41	0.5	0.27	0.88	0.74
OnClass	muris_facs	microcebusStumpy	0.95	0.87	0.19	0.3	0.94	0.84	0.97	0.94
DOC(reject)	muris_facs	microcebusStumpy	0.66	0.45	0.1	0.11	0.64	0.46	0.7	0.43
SVM(reject)	muris_facs	microcebusStumpy	0.69	0.53	0.05	0.07	0.6	0.43	0.87	0.75
LR	muris_facs	microcebusStumpy	0.63	0.43	0.15	0.16	0.5	0.26	0.89	0.8
ACTINN	muris_facs	microcebusStumpy	0.65	0.47	0.36	0.43	0.5	0.26	0.96	0.92
SVM	muris_facs	microcebusStumpy	0.62	0.43	0.16	0.26	0.5	0.26	0.88	0.8
OnClass	muris_facs	muris_droplet	0.93	0.83	0.57	0.67	0.85	0.64	0.96	0.9
DOC(reject)	muris_facs	muris_droplet	0.67	0.49	0.37	0.4	0.62	0.35	0.69	0.54
SVM(reject)	muris_facs	muris_droplet	0.83	0.62	0.06	0.07	0.55	0.32	0.92	0.73
LR	muris_facs	muris_droplet	0.81	0.69	0.53	0.58	0.5	0.26	0.93	0.85
ACTINN	muris_facs	muris_droplet	0.83	0.72	0.65	0.68	0.5	0.25	0.96	0.89
SVM	muris_facs	muris_droplet	0.83	0.71	0.63	0.7	0.5	0.26	0.94	0.87
