# Supplementary material for: Leveraging the Cell Ontology to classify unseen cell types
Source: Nat Commun. 2021 Sep 21;12:5556. doi: 10.1038/s41467-021-25725-x (PMC8455606; doi:10.1038/s41467-021-25725-x)
Supplement: Supplementary file 5 — Supplementary Data 3 [file 41467_2021_25725_MOESM5_ESM.xlsx]

## Sheet: Sheet 1 - muris_facs_marker_gen
[Term]
id: CL:0000000
name: cell
namespace: cell
def: "A material entity of anatomical origin (part of or deriving from an organism) that has as its parts a maximally connected cell compartment surrounded by a plasma membrane." [CARO:mah]
comment: The definition of cell is intended to represent all cells, and thus a cell is defined as a material entity and not an anatomical structure, which implies that it is part of an organism (or the entirety of one).
subset: ubprop:upper_level
xref: CALOHA:TS-2035
xref: FMA:68646
xref: GO:0005623
xref: KUPO:0000002
xref: VHOG:0001533
xref: WBbt:0004017
xref: XAO:0003012
property_value: IAO:0000412 http://purl.obolibrary.org/obo/cl.owl
[Term]
id: CL:0000001
name: primary cultured cell
namespace: cell
def: "A cultured cell that is freshly isolated from a organismal source, or derives in culture from such a cell prior to the culture being passaged." [ReO:mhb]
comment: Covers cells actively being cultured or stored in a quiescent state for future use.
synonym: "primary cell culture cell" EXACT []
synonym: "primary cell line cell" RELATED []
synonym: "unpassaged cultured cell" EXACT []
xref: BTO:0002290
is_a: CL:0000010 ! cultured cell
OnClass-computed marker genes: CAMP(0.47), CEBPE(0.46), CHI3L3(0.41), COLEC11(0.44), FCNB(0.47), HIGD1B(0.44), ITGB2L(0.47), LTF(0.41), NGP(0.43), RGS5(0.45), TRPC3(0.46),
[Term]
id: CL:0000002
name: obsolete immortal cell line cell
namespace: cell
def: "OBSOLETE: A cell line cell that is expected to be capable of an unlimited number of divisions, and is thus able to support indefinite growth/propagation in vitro as part of a immortal cell line." [ReO:mhb]
comment: Obsoleted in July 2013 and replaced by the CLO 'immortal cell line cell' class, as a result of CLO-OBI-CL alignment efforts.\n\nCovers cells actively being cultured or stored in a quiescent state for future use.
synonym: "continuous cell line cell" EXACT []
synonym: "permanent cell line cell" EXACT []
is_obsolete: true
replaced_by: CLO:0000019
[Term]
id: CL:0000003
name: native cell
namespace: cell
def: "A cell that is found in a natural setting, which includes multicellular organism cells 'in vivo' (i.e. part of an organism), and unicellular organisms 'in environment' (i.e. part of a natural environment)." [CARO:mah]
comment: To accommodate unicellular organisms better, 'cell in vivo' has been re-labeled 'native cell' to better represent its intended meaning - that is, that it is a cell in the context of a multicellular organism or in a natural environment. 'Native' is intended to contrast with 'in vitro', which refers to cells or other biological entities that have been intentionally placed in a controlled, …
subset: ubprop:upper_level
synonym: "cell in vivo" NARROW []
xref: CARO:0000013
is_a: CL:0000000 ! cell
[Term]
id: CL:0000004
name: obsolete cell by organism
namespace: cell
def: "OBSOLETE: A classification of cells by the organisms within which they are contained." [FB:ma]
comment: This term was made obsolete because there is no difference in meaning between it and 'cell', as any cell can be classified by its species. If you have used this term in annotation, please replace it with cell (CL:0000000), native cell (CL:0000003), or cell in vitro (CL:0001034) as appropriate.
is_obsolete: true
consider: CL:0000000
consider: CL:0000003
consider: CL:0001034
[Term]
id: CL:0000005
name: fibroblast neural crest derived
namespace: cell
is_a: CL:0000057 ! fibroblast
relationship: develops_from CL:0000008 ! migratory cranial neural crest cell
OnClass-computed marker genes: 6030408B16RIK(0.44), 6330406I15RIK(0.46), ABCA8A(0.52), ADAMTS2(0.44), ADAMTSL2(0.49), ATP1A2(0.44), AXL(0.40), BGN(0.58), BICC1(0.49), C1QTNF7(0.50), C1RA(0.47), C1S(0.45), CCDC80(0.60), CFH(0.51), CLEC3B(0.45), COL14A1(0.41), COL15A1(0.50), COL1A1(0.50), COL1A2(0.52), COL3A1(0.51), COL6A1(0.44), COL6A2(0.46), CP(0.47), CPXM1(0.41), CRISPLD2(0.59), CYGB(0.58), DCN(…
[Term]
id: CL:0000006
name: neuronal receptor cell
namespace: cell
synonym: "neuronal receptor cell (sensu Animalia)" EXACT []
is_a: CL:0000101 ! sensory neuron
is_a: CL:0000197 ! receptor cell
[Term]
id: CL:0000007
name: early embryonic cell
namespace: cell
def: "A cell found in the embryo before the formation of all the gem layers is complete." [GOC:tfm]
is_a: CL:0002321 ! embryonic cell
OnClass-computed marker genes: ANXA1(0.43), ANXA8(0.54), AQP3(0.49), ARHGAP44(0.46), ATF3(0.46), BARX2(0.50), CALML3(0.62), CAPNS2(0.58), CCL27A(0.40), CCRL1(0.40), CHAT(0.45), COL17A1(0.58), COL18A1(0.41), COL6A1(0.42), COL8A2(0.46), CXCL14(0.61), DMKN(0.59), DSC3(0.49), DSG3(0.45), DSP(0.44), ECM1(0.46), EFNA3(0.40), EFNA5(0.43), EGR1(0.42), ESYT3(0.42), FAM132A(0.47), FAM167A(0.46), FGF18(0.43…
[Term]
id: CL:0000008
name: migratory cranial neural crest cell
namespace: cell
is_a: CL:0000333 ! migratory neural crest cell
OnClass-computed marker genes: ADCY1(0.44), ANXA8(0.48), AQP3(0.48), ARHGAP44(0.43), BARX2(0.46), CALML3(0.62), CAPNS2(0.55), CHAT(0.49), COL17A1(0.54), COL8A2(0.47), CXCL14(0.59), DMKN(0.53), DSC3(0.42), DSP(0.40), ESYT3(0.45), FAM132A(0.43), FAM167A(0.44), FXYD3(0.40), FZD2(0.51), GM12824(0.41), GM973(0.52), GREM1(0.68), IL31RA(0.59), IRX5(0.42), KCNK2(0.54), KRT15(0.50), KRT17(0.45), KRT24(0.4…
[Term]
id: CL:0000009
name: obsolete fusiform initial
namespace: cell
alt_id: CL:0000274
def: "Obsolete. Use PO:0000079 from Plant Ontology instead. An elongated cell with approximately wedge-shaped ends, found in the vascular cambium, which gives rise to the elements of the axial system in the secondary vascular tissues." [ISBN:0471245208]
comment: replaced_by: PO:0000079
synonym: "xylem initial" RELATED []
synonym: "xylem mother cell" RELATED []
is_obsolete: true
[Term]
id: CL:0000010
name: cultured cell
namespace: cell
def: "A cell in vitro that is or has been maintained or propagated as part of a cell culture." [ReO:mhb]
comment: Note that this class was re-labeled to 'cultured cell' instead of 'cell line cell', as it intent was clarified to cover any cultured cells of multicellular and unicellular organisms. This includes cells actively being cultured, or cells that have been cultured but are stored in a quiescent state for future use. In having been cultured, cells must establish homeostasis and often replicate…
is_a: CL:0000578 ! experimentally modified cell in vitro
[Term]
id: CL:0000011
name: migratory trunk neural crest cell
namespace: cell
is_a: CL:0000333 ! migratory neural crest cell
OnClass-computed marker genes: ADCY1(0.44), ANXA8(0.48), AQP3(0.48), ARHGAP44(0.43), BARX2(0.46), CALML3(0.62), CAPNS2(0.55), CHAT(0.49), COL17A1(0.54), COL8A2(0.47), CXCL14(0.59), DMKN(0.53), DSC3(0.42), DSP(0.40), ESYT3(0.45), FAM132A(0.43), FAM167A(0.44), FXYD3(0.40), FZD2(0.51), GM12824(0.41), GM973(0.52), GREM1(0.68), IL31RA(0.59), IRX5(0.42), KCNK2(0.54), KRT15(0.50), KRT17(0.45), KRT24(0.4…
[Term]
id: CL:0000012
name: obsolete cell by class
namespace: cell
comment: This term was made obsolete because there is no difference in meaning between it and 'cell', as any cell can be classified. If you have used this term in annotation, please replace it with cell (CL:0000000), native cell (CL:0000003), or cell in vitro (CL:0001034) as appropriate.
is_obsolete: true
consider: CL:0000000
consider: CL:0000003
consider: CL:0001034
[Term]
id: CL:0000013
name: obsolete dentine secreting cell
namespace: cell
is_obsolete: true
consider: CL:0000140
[Term]
id: CL:0000014
name: germ line stem cell
namespace: cell
synonym: "germline stem cell" EXACT []
is_a: CL:0000034 ! stem cell
is_a: CL:0000039 ! germ line cell
OnClass-computed marker genes: ANGPT1(0.44), BC005764(0.45), FLT3(0.40), IFITM1(0.51), MPL(0.50), MPO(0.41), MYB(0.44), NFE2(0.56), NME4(0.43), PRTN3(0.55), RAB38(0.51), RGS18(0.52), SLC22A3(0.41),
[Term]
id: CL:0000015
name: male germ cell
namespace: cell
xref: FMA:72290
xref: MA:0002765
xref: ncithesaurus:Spermatogenic_Cell
xref: VHOG:0001531
is_a: CL:0000586 ! germ cell
OnClass-computed marker genes: IFITM1(0.41), STEAP4(0.44), VTN(0.43),
[Term]
id: CL:0000016
name: male germ line stem cell
namespace: cell
is_a: CL:0000014 ! germ line stem cell
is_a: CL:0000015 ! male germ cell
OnClass-computed marker genes: ANGPT1(0.46), BC005764(0.46), F2RL3(0.41), FAM69B(0.41), FLT3(0.41), IFITM1(0.52), MPL(0.52), MPO(0.40), MYB(0.45), NFE2(0.54), NME4(0.45), NRGN(0.41), OTOS(0.41), PRTN3(0.54), RAB38(0.52), RGS18(0.51), SLC22A3(0.42),
[Term]
id: CL:0000017
name: spermatocyte
namespace: cell
def: "A male germ cell that develops from spermatogonia. The euploid primary spermatocytes undergo meiosis and give rise to the haploid secondary spermatocytes which in turn give rise to spermatids." [GOC:tfm, MESH:A05.360.490.890.880]
xref: BTO:0001275
xref: CALOHA:TS-0951
xref: EMAPA:31484
xref: FBbt:00004936
xref: FMA:84049
xref: WBbt:0006799
is_a: CL:0000015 ! male germ cell
relationship: develops_from CL:0000020 ! spermatogonium
OnClass-computed marker genes: C1S(0.42), C3(0.42), RARRES2(0.43), STEAP4(0.44), VTN(0.47),
[Term]
id: CL:0000018
name: spermatid
namespace: cell
def: "A male germ cell that develops from the haploid secondary spermatocytes. Without further division, spermatids undergo structural changes and give rise to spermatozoa." [MESH:A05.360.490.890.860]
synonym: "nematoblast" EXACT []
xref: BTO:0001274
xref: CALOHA:TS-0950
xref: EMAPA:31486
xref: FBbt:00004942
xref: FMA:72294
xref: WBbt:0006800
is_a: CL:0000015 ! male germ cell
is_a: CL:0000413 ! haploid cell
relationship: develops_from CL:0000657 ! secondary spermatocyte
[Term]
id: CL:0000019
name: sperm
namespace: cell
def: "A mature male germ cell that develops from a spermatid." [GOC:tfm, MESH:A05.360.490.890]
synonym: "sperm cell" EXACT []
synonym: "spermatozoid" EXACT []
synonym: "spermatozoon" EXACT []
xref: BTO:0001277
xref: BTO:0002046
xref: CALOHA:TS-0949
xref: FBbt:00004954
xref: FMA:67338
xref: WBbt:0006798
is_a: CL:0000064 ! ciliated cell
is_a: CL:0000219 ! motile cell
is_a: CL:0000408 ! male gamete
relationship: develops_from CL:0000018 ! spermatid
OnClass-computed marker genes: 5031426D15RIK(0.43), 6330406I15RIK(0.48), 9030425E11RIK(0.42), A430110N23RIK(0.42), AI607873(0.53), ABCA8A(0.40), ABI3BP(0.49), ADAMTS2(0.51), ADAMTS5(0.51), ADAMTSL1(0.40), AEBP1(0.62), AGTR1A(0.43), ANGPTL2(0.46), ANGPTL4(0.47), ANTXR1(0.42), AOC3(0.42), ARHGAP20(0.40), AXL(0.47), BGN(0.43), BICC1(0.42), BMP1(0.42), C1QTNF1(0.47), C1RA(0.57), C1S(0.64), C2(0.46), …
[Term]
id: CL:0000020
name: spermatogonium
namespace: cell
def: "An euploid male germ cell of an early stage of spermatogenesis." [MESH:A05.360.490.890.900]
xref: BTO:0000958
xref: CALOHA:TS-2193
xref: EMAPA:31482
xref: FBbt:00004935
xref: FMA:72291
is_a: CL:0000015 ! male germ cell
OnClass-computed marker genes: C3(0.43), IFITM1(0.42), IGFBP4(0.42), NFE2(0.41), PRTN3(0.41), PYGL(0.41), SERPINF1(0.42),
[Term]
id: CL:0000021
name: female germ cell
namespace: cell
def: "Female germ cell is a germ cell that supports female gamete production." [GOC:tfm, PMID:11023867, PMID:20454446]
xref: MA:0000388
xref: ncithesaurus:Egg
xref: VHOG:0001530
is_a: CL:0000586 ! germ cell
OnClass-computed marker genes: C1S(0.41), C3(0.45), CAR3(0.40), IFITM2(0.44), IGFBP4(0.44), MGST1(0.41), PYGL(0.42), RARRES2(0.40), SERPINF1(0.44), TFR2(0.41),
[Term]
id: CL:0000022
name: female germ line stem cell
namespace: cell
is_a: CL:0000014 ! germ line stem cell
is_a: CL:0000021 ! female germ cell
OnClass-computed marker genes: ANGPT1(0.46), BC005764(0.46), BCL11A(0.40), F2RL3(0.40), FAM69B(0.41), FLT3(0.40), IFITM1(0.52), MPL(0.52), MPO(0.40), MYB(0.45), NFE2(0.53), NME4(0.45), NRGN(0.41), OTOS(0.40), PRTN3(0.54), RAB38(0.52), RGS18(0.50), SLC22A3(0.42),
[Term]
id: CL:0000023
name: oocyte
namespace: cell
def: "A female germ cell that has entered meiosis." [GOC:tfm, ISBN:0721662544]
synonym: "oogonium" RELATED []
xref: BTO:0000964
xref: CALOHA:TS-0711
xref: FBbt:00004886
xref: FMA:18644
xref: WBbt:0006797
is_a: CL:0000021 ! female germ cell
OnClass-computed marker genes: ANXA1(0.43), C1S(0.41), C3(0.42), CCL11(0.42), CD248(0.45), CD34(0.43), CLEC3B(0.41), COL6A1(0.44), FST(0.41), GAS1(0.40), GDF10(0.43), GPR133(0.43), IFI205(0.41), IGFBP4(0.40), IGFBP6(0.45), IL11RA1(0.42), LRRN4CL(0.41), NBL1(0.41), SCARA5(0.42), SERPINF1(0.43), SLIT3(0.42),
[Term]
id: CL:0000024
name: oogonial cell
namespace: cell
def: "An undifferentiated germ cell that proliferates rapidly and gives rise to oocytes." [GOC:tfm, ISBN:0721662544]
xref: FMA:83673
is_a: CL:0000021 ! female germ cell
relationship: develops_from CL:0000670 ! primordial germ cell
OnClass-computed marker genes: C3(0.42), CAR3(0.41), IFITM1(0.41), IFITM2(0.45), IGFBP4(0.43), MGST1(0.41), PRTN3(0.41), PYGL(0.42), SERPINF1(0.42), TFR2(0.42),
[Term]
id: CL:0000025
name: egg cell
namespace: cell
def: "A female gamete where meiosis has progressed to metaphase II and is able to participate in fertilization." [GOC:tfm, ISBN:0721662544]
synonym: "mature oocyte" EXACT []
synonym: "ovum" EXACT []
xref: BTO:0000369
xref: BTO:0003801
xref: CALOHA:TS-2191
xref: FBbt:00057012
xref: FMA:67343
xref: MA:0000388
is_a: CL:0000675 ! female gamete
relationship: develops_from CL:0000023 ! oocyte
OnClass-computed marker genes: ANXA1(0.41), CD248(0.41), CD34(0.41), COL6A1(0.40), IFITM1(0.45), IFITM2(0.43), IGFBP4(0.42), IGFBP6(0.40), IL11RA1(0.41), NFE2(0.41), PRTN3(0.42), SERPINF1(0.41),
[Term]
id: CL:0000026
name: invertebrate nurse cell
namespace: cell
def: "A germline cell that contributes to the development of the oocyte by transferring cytoplasm directly to oocyte." [GOC:tfm, PMID:15848391]
synonym: "nurse cell" RELATED []
xref: BTO:0000953
xref: FBbt:00004878
is_a: CL:0000039 ! germ line cell
is_a: CL:0000412 ! polyploid cell
relationship: develops_from CL:0000722 ! cystoblast
[Term]
id: CL:0000027
name: smooth muscle cell neural crest derived
namespace: cell
is_a: CL:0000192 ! smooth muscle cell
relationship: develops_from CL:0000008 ! migratory cranial neural crest cell
OnClass-computed marker genes: 1110050K14RIK(0.70), ACE(0.45), ACER2(0.43), ACVRL1(0.43), AQP1(0.46), BC028528(0.46), CALCRL(0.53), CD36(0.45), CD93(0.44), CDH5(0.50), CLDN5(0.65), CLEC14A(0.57), CLEC1A(0.55), CTLA2A(0.43), CYP4B1(0.40), CYYR1(0.41), EGFL7(0.48), EPAS1(0.45), ESAM(0.45), FOXF1A(0.73), GATA2(0.40), GJA4(0.46), GPIHBP1(0.47), GPR116(0.52), GPR182(0.41), HILPDA(0.41), ICAM2(0.47), L…
[Term]
id: CL:0000028
name: CNS neuron (sensu Nematoda and Protostomia)
namespace: cell
is_a: CL:2000029 ! central nervous system neuron
relationship: develops_from CL:0000338 ! neuroblast (sensu Nematoda and Protostomia)
OnClass-computed marker genes: 6330527O06RIK(0.70), AI593442(0.59), ANO3(0.46), ARPP21(0.49), CACNG2(0.53), CACNG3(0.76), CALN1(0.63), CAMKV(0.60), CNKSR2(0.42), CNTN5(0.47), CPLX1(0.50), CYP46A1(0.41), DDN(0.51), DLGAP2(0.66), DLX6(0.55), DRD1A(0.55), DRD2(0.45), FBLL1(0.41), GABRA1(0.46), GABRA2(0.40), GABRA4(0.50), GABRD(0.52), GABRG2(0.55), GAD2(0.61), GAP43(0.42), GM10754(0.45), GPR6(0.61), …
[Term]
id: CL:0000029
name: neuron neural crest derived
namespace: cell
is_a: CL:0000540 ! neuron
relationship: develops_from CL:0002676 ! neural crest derived neuroblast
OnClass-computed marker genes: CDR1(0.46), UNC13C(0.41), ZIC2(0.51),
[Term]
id: CL:0000030
name: glioblast
namespace: cell
xref: FBbt:00005145
is_a: CL:0000055 ! non-terminally differentiated cell
relationship: develops_from CL:0000133 ! neurectodermal cell
OnClass-computed marker genes: 1810041L15RIK(0.43), 2900011O08RIK(0.43), 3110035E14RIK(0.66), 4833424O15RIK(0.63), A730017C20RIK(0.47), A930003O13RIK(0.81), A930009A15RIK(0.50), AI854517(0.70), ACCN2(0.40), ACCN4(0.54), APBA2(0.45), ARXES1(0.41), ASCL1(0.53), ASTN1(0.49), BCAN(0.80), C1QL1(0.85), C1QL2(0.63), CACNG4(0.70), CADM2(0.40), CALB2(0.42), CALY(0.47), CHRNA4(0.55), CHST5(0.52), CNTN1(0.5…
[Term]
id: CL:0000031
name: neuroblast
namespace: cell
def: "A cell that will develop into a neuron often after a migration phase." [GOC:NV, http://en.wikipedia.org/wiki/Neuroblast]
xref: BTO:0000930
xref: FBbt:00005146
xref: FMA:70563
is_a: CL:0000047 ! neuronal stem cell
is_a: CL:0000055 ! non-terminally differentiated cell
OnClass-computed marker genes:
[Term]
id: CL:0000032
name: neuroplacodal cell
namespace: cell
def: "A cell of a platelike structure, especially a thickened plate of ectoderm in the early embryo, from which a sense organ develops." [GOC:tfm, ISBN:0618947256]
synonym: "neural placode cell" EXACT []
is_a: CL:0002321 ! embryonic cell
relationship: develops_from CL:0000114 ! surface ectodermal cell
OnClass-computed marker genes: ADCY1(0.45), ANXA8(0.53), AQP3(0.51), ARHGAP44(0.45), BARX2(0.50), CALML3(0.65), CAPNS2(0.59), CHAT(0.50), COL17A1(0.58), COL8A2(0.48), CXCL14(0.62), DMKN(0.57), DSC3(0.47), DSG3(0.44), DSP(0.44), EFNA3(0.41), EFNA5(0.40), EPHB6(0.41), ESYT3(0.46), FAM132A(0.46), FAM167A(0.47), FST(0.40), FXYD3(0.44), FZD2(0.52), GAS1(0.41), GM12824(0.43), GM973(0.54), GREM1(0.69), …
[Term]
id: CL:0000033
name: apocrine cell
namespace: cell
def: "An apocrine cell is a secretory cell characterized loss of part of the cytoplasm during the process of secretion - secretions are budded off through the plasma membrane producing membrane bound vesicles containing the secreted substance." [GOC:tfm, ISBN:0721662544]
is_a: CL:0000151 ! secretory cell
[Term]
id: CL:0000034
name: stem cell
namespace: cell
def: "A relatively undifferentiated cell that retains the ability to divide and proliferate throughout life to provide progenitor cells that can differentiate into specialized cells." [GOC:tfm, MESH:A11.872]
xref: CALOHA:TS-2086
xref: FMA:63368
is_a: CL:0011115 ! precursor cell
[Term]
id: CL:0000035
name: single fate stem cell
namespace: cell
def: "A stem cell that self-renews as well as give rise to a single mature cell type." [GOC:tfm]
synonym: "unipotent stem cell" EXACT []
synonym: "unipotential stem cell" EXACT []
xref: FMA:70569
is_a: CL:0000723 ! somatic stem cell
OnClass-computed marker genes: ASB5(0.72), BDKRB1(0.48), CDH15(0.54), CHODL(0.70), CHRDL2(0.67), CRLF1(0.52), DES(0.53), FAM132B(0.64), FLNC(0.42), GAL(0.45), MT2(0.41), MUSK(0.64), MYF5(0.68), MYOD1(0.59), NPPC(0.40), PDPN(0.42), TNFRSF12A(0.40), VGLL2(0.45),
[Term]
id: CL:0000036
name: epithelial fate stem cell
namespace: cell
is_a: CL:0000035 ! single fate stem cell
OnClass-computed marker genes: 1190003J15RIK(0.42), 2310002J15RIK(0.42), 2310002L13RIK(0.40), 4833423E24RIK(0.41), ADH7(0.55), ALDH3A1(0.51), ALDH3B2(0.44), ANXA8(0.68), APCDD1(0.41), APOC1(0.42), AQP3(0.43), AVPI1(0.51), BARX2(0.52), BCL11B(0.50), BNIPL(0.42), CALM4(0.67), CALM5(0.44), CALML3(0.43), CAPNS2(0.52), CBR2(0.42), CCDC3(0.49), CD109(0.52), CDH3(0.51), CELSR1(0.49), CELSR2(0.41), CHIT1…
[Term]
id: CL:0000037
name: hematopoietic stem cell
namespace: cell
def: "A stem cell from which all cells of the lymphoid and myeloid lineages develop, including blood cells and cells of the immune system. Hematopoietic stem cells lack cell markers of effector cells (lin-negative). Lin-negative is defined by lacking one or more of the following cell surface markers: CD2, CD3 epsilon, CD4, CD5 ,CD8 alpha chain, CD11b, CD14, CD19, CD20, CD56, ly6G, ter119." [GOC:a…
comment: Markers differ between species, and two sets of markers have been described for mice. HSCs are reportedly CD34-positive, CD45-positive, CD48-negative, CD150-positive, CD133-positive, and CD244-negative.
synonym: "blood forming stem cell" EXACT []
synonym: "colony forming unit hematopoietic" RELATED []
synonym: "hemopoietic stem cell" EXACT []
synonym: "HSC" EXACT []
xref: BTO:0000725
xref: CALOHA:TS-0448
xref: FMA:70337
xref: FMA:86475
xref: VHOG:0001485
is_a: CL:0000723 ! somatic stem cell
is_a: CL:0008001 ! hematopoietic precursor cell
relationship: develops_from CL:0000566 ! angioblastic mesenchymal cell
OnClass-computed marker genes: 9030619P08RIK(0.52), AI662270(0.55), ACAP1(0.42), ANGPT1(0.62), BC005764(0.56), BCL11A(0.43), BEX6(0.50), CD27(0.51), CDCA7L(0.45), CHAF1B(0.43), CTLA2A(0.46), DAPP1(0.48), DKKL1(0.44), DNMT3B(0.41), ELTD1(0.43), ERG(0.43), F2RL3(0.57), FAM69B(0.49), FLT3(0.58), FUT7(0.50), GBX2(0.49), GFI1B(0.44), GLIPR1(0.48), GM5111(0.52), GPR171(0.47), GPR97(0.49), HEMGN(0.42), …
[Term]
id: CL:0000038
name: erythroid progenitor cell
namespace: cell
def: "A progenitor cell committed to the erythroid lineage." [GOC:add, ISBN:0721601464]
synonym: "BFU-E" RELATED []
synonym: "blast forming unit erythroid" RELATED []
synonym: "burst forming unit erythroid" RELATED []
synonym: "CFU-E" RELATED []
synonym: "colony forming unit erythroid" RELATED []
synonym: "erythroid stem cell" RELATED []
xref: BTO:0004911
is_a: CL:0000764 ! erythroid lineage cell
is_a: CL:0000839 ! myeloid lineage restricted progenitor cell
relationship: develops_from CL:0000050 ! megakaryocyte-erythroid progenitor cell
OnClass-computed marker genes: 1100001G20RIK(0.48), 1810033B17RIK(0.60), 9830107B12RIK(0.47), ABCA13(0.52), CAMP(0.70), CD177(0.52), CD300LF(0.41), CEBPE(0.68), CHI3L1(0.40), CHI3L3(0.70), CLEC12A(0.51), CYBB(0.48), F630028O10RIK(0.44), FCNB(0.73), FGR(0.44), GAPT(0.41), IFITM6(0.61), ITGB2L(0.70), LCN2(0.49), LTB4R1(0.47), LTF(0.61), LY6C2(0.43), MOGAT2(0.40), MRGPRA2B(0.49), MS4A3(0.48), NGP(0.…
[Term]
id: CL:0000039
name: germ line cell
namespace: cell
def: "A cell that is within the developmental lineage of gametes and is able to pass along its genetic material to offspring." [GOC:tfm, ISBN:0721662544]
comment: Originally this term had some plant germ line cell children.
subset: ubprop:upper_level
is_a: CL:0000548 ! animal cell
OnClass-computed marker genes: 1300017J02RIK(0.42), 2810007J24RIK(0.53), AI182371(0.46), ACAT3(0.46), ACSM1(0.41), ADH4(0.45), AEBP1(0.44), AGMAT(0.45), AGXT(0.52), AHSG(0.46), AKR1C20(0.45), AKR1C6(0.57), AKR1D1(0.42), ALB(0.51), ALDH8A1(0.42), AMBP(0.43), AMDHD1(0.44), AMY1(0.42), ANGPTL3(0.52), AOX3(0.40), APCS(0.45), APOA1(0.54), APOA2(0.52), APOA5(0.49), APOC3(0.56), APOC4(0.57), APOF(0.46),…
[Term]
id: CL:0000040
name: monoblast
namespace: cell
def: "A myeloid progenitor cell committed to the monocyte lineage. This cell is CD11b-positive, has basophilic cytoplasm, euchromatin, and the presence of a nucleolus." [GOC:add, http://en.wikipedia.org/wiki/Monoblast, http://www.copewithcytokines.de, PMID:1104740]
comment: Morphology: mononuclear cell, diameter 12-20 _M, non-granular, N/C ratio 3/1 - 4/1; markers: CD11b (shared with many other myeloid cells); location: Adult: bone marrow; fetal: liver, Yolk Sac; role or process: hematopoiesis, monocyte development; lineage: hematopoietic, myeloid.
synonym: "CFU-M" RELATED []
synonym: "colony forming unit macrophage" RELATED []
synonym: "colony forming unit monocyte" RELATED []
synonym: "monocyte stem cell" RELATED []
xref: CALOHA:TS-1195
xref: FMA:83553
is_a: CL:0000763 ! myeloid cell
is_a: CL:0002194 ! monopoietic cell
relationship: develops_from CL:0002009 ! macrophage dendritic cell progenitor
OnClass-computed marker genes: 1810033B17RIK(0.50), CCR2(0.55), CFP(0.44), CHI3L3(0.42), CLEC12A(0.49), CLEC4A1(0.43), CYBB(0.48), F13A1(0.53), FGR(0.44), GM9733(0.41), GPR141(0.48), IFITM6(0.54), LILRA6(0.40), LILRB3(0.42), LY6C2(0.41), MS4A6C(0.44),
[Term]
id: CL:0000041
name: mature eosinophil
namespace: cell
def: "A fully differentiated eosinophil, a granular leukocyte with a nucleus that usually has two lobes connected by one or more slender threads, and cytoplasm containing coarse, round granules that are uniform in size and which can be stained by the dye eosin. Cells are also differentiated from other granulocytes by a small nuclear-to-cytoplasm ratio (1:3). This cell type is CD49d-positive." [GO…
comment: Eosinophils are CD125-positive (IL-5R), GM-CSFR-positive, IL-3R-positive, VLA4-positive. They can also express MHC Class I & II, CD4, CD9, CD11a, CD11b, CD11c, CD13, CD15, CD16, CD17, CD18, CD24, CD25,CD28, CD29, CD32, CD33, CD35, CD37, CD39, CD43, CD44, CD45, CD45RB, CD45RO, CD46, CD47, CD48, CD49d, CD49f, CD50, CD52, CD53, CD54, CD55, CD58, CD59, CD62L, CD63, CD65, CD66, CD69, CD71, CD…
synonym: "mature eosinocyte" EXACT []
synonym: "mature eosinophil leucocyte" EXACT []
synonym: "mature eosinophil leukocyte" EXACT []
synonym: "polymorphonuclear leucocyte" BROAD []
synonym: "polymorphonuclear leukocyte" BROAD []
is_a: CL:0000771 ! eosinophil
is_a: CL:0002242 ! nucleate cell
relationship: develops_from CL:0000774 ! band form eosinophil
[Term]
id: CL:0000042
name: neutrophilic myeloblast
namespace: cell
def: "A myeloblast committed to the neutrophil lineage. This cell type is GATA-1 positive, C/EBPa-positive, AML-1-positive, c-myb-positive and has low expression of PU.1 transcription factor." [GOC:add, ISBN:0721601464, PMID:12560239, PMID:15514007]
comment: These cells are CD11b-negative, CD15-negative, CD16-negative, CD35-negative, CD49d-positive, CD68-positive, lactotransferrin-negative, and fMLP receptor-negative. They are found in the Band 3 fraction.
synonym: "neutrophilic granuloblast" RELATED []
is_a: CL:0000834 ! neutrophil progenitor cell
is_a: CL:0000835 ! myeloblast
relationship: develops_from CL:0000834 ! neutrophil progenitor cell
OnClass-computed marker genes: 1100001G20RIK(0.46), 1700020L24RIK(0.42), 1810033B17RIK(0.67), 9830107B12RIK(0.43), ABCA13(0.48), B430306N03RIK(0.41), CAMP(0.65), CD177(0.52), CD300LF(0.40), CEBPE(0.67), CFP(0.41), CHI3L3(0.72), CLEC12A(0.62), CYBB(0.56), ELANE(0.40), F630028O10RIK(0.51), FCNB(0.71), FGR(0.50), GAPT(0.47), GM9733(0.41), GPR141(0.48), HP(0.45), IFITM6(0.67), IGSF6(0.44), ITGB2L(0.6…
[Term]
id: CL:0000043
name: mature basophil
namespace: cell
alt_id: CL:0000739
def: "A fully differentiated basophil, a granular leukocyte with an irregularly shaped, pale-staining nucleus that is partially constricted into two lobes, and with cytoplasm that contains coarse granules of variable size. Basophils contain vasoactive amines such as histamine and serotonin, which are released on appropriate stimulation." [GOC:add, GOC:dsd, GOC:tfm, http://www.cap.org, ISBN:072160…
comment: Mature basophils are also capable of producing IL-3, IL-5, IL-6, IL-8, IL-13, IL-25, CCL22, tslp, vegf, and LTC4.
synonym: "mature basophil leucocyte" EXACT []
synonym: "mature basophil leukocyte" EXACT []
synonym: "polymorphonuclear leucocyte" BROAD []
synonym: "polymorphonuclear leukocyte" BROAD []
xref: BTO:0001026
xref: CALOHA:TS-0688
is_a: CL:0000767 ! basophil
is_a: CL:0002242 ! nucleate cell
is_a: CL:0002274 ! histamine secreting cell
relationship: develops_from CL:0000770 ! band form basophil
OnClass-computed marker genes: ALOX15(0.40), CYP11A1(0.69), FCER1A(0.71), GRM6(0.42), MCPT8(0.51), MS4A2(0.77), PRSS34(0.77),
[Term]
id: CL:0000045
name: obsolete thymus processed stem cell
namespace: cell
def: "OBSOLETE (was not defined before being made obsolete)." []
comment: Consider using term 'pro-T cell ; CL:0000827' or the term 'thymocyte ; CL:0000893' or one of its children instead.
is_obsolete: true
[Term]
id: CL:0000046
name: obsolete bursa processed stem cell
namespace: cell
def: "OBSOLETE (was not defined before being made obsolete)." []
comment: Consider using term 'pro-B cell ; CL:0000826' or the term 'immature B cell ; CL:0000816 or one of its children instead.
is_obsolete: true
[Term]
id: CL:0000047
name: neuronal stem cell
namespace: cell
def: "Neural stem cell is characterized as an undifferentiated cell that originates from the neuroectoderm and has the capacity both to perpetually self-renew without differentiating and to generate multiple types of lineage-restricted progenitors." [GOC:tfm, http://en.wikipedia.org/wiki/Neural_stem_cell, MESH:D058953, PMID:15247488]
synonym: "neural stem cell" EXACT []
synonym: "NSC" EXACT []
xref: BTO:0002881
xref: CALOHA:TS-2360
xref: FMA:86684
is_a: CL:0000048 ! multi fate stem cell
relationship: develops_from CL:0000133 ! neurectodermal cell
OnClass-computed marker genes:
[Term]
id: CL:0000048
name: multi fate stem cell
namespace: cell
def: "A stem cell that can give rise to multiple lineages of cells." [GOC:add]
synonym: "multi-fate stem cell" EXACT []
synonym: "multifate stem cell" EXACT []
synonym: "multipotent cell" EXACT []
synonym: "multipotent stem cell" EXACT []
xref: FMA:84789
is_a: CL:0000034 ! stem cell
is_a: CL:0002371 ! somatic cell
[Term]
id: CL:0000049
name: common myeloid progenitor
namespace: cell
def: "A progenitor cell committed to myeloid lineage, including the megakaryocyte and erythroid lineages." [GOC:add, ISBN:0878932437, MESH:D023461]
comment: This cell type is intended to be compatible with any vertebrate common myeloid progenitor. For mammalian CMP known to be CD34-positive, please use the term 'common myeloid progenitor, CD34-positive' (CL_0001059).
synonym: "CFU-GEMM" RELATED [ISBN:0878932437]
synonym: "CFU-S" RELATED [ISBN:0878932437]
synonym: "CMP" EXACT [ISBN:0878932437]
synonym: "colony forming unit granulocyte, erythrocyte, macrophage, and megakaryocyte" RELATED [ISBN:0878932437]
synonym: "common myeloid precursor" EXACT []
synonym: "multipotential myeloid stem cell" RELATED [ISBN:0878932437]
synonym: "myeloid stem cell" RELATED [ISBN:0878932437]
synonym: "pluripotent stem cell (bone marrow)" RELATED [ISBN:0878932437]
xref: BTO:0004730
is_a: CL:0002032 ! hematopoietic oligopotent progenitor cell
OnClass-computed marker genes: APOL11A(0.43), APOL11B(0.50), CLDN13(0.44), GYPA(0.57), HBA-A1(0.42), HBB-B1(0.45), HBB-B2(0.44), HBQ1B(0.47), NFE2(0.48), PRTN3(0.42), RGS18(0.41), SLC4A1(0.61), TRIM10(0.56), TSPO2(0.46),
[Term]
id: CL:0000050
name: megakaryocyte-erythroid progenitor cell
namespace: cell
def: "A progenitor cell committed to the megakaryocyte and erythroid lineages." [GOC:add, GOC:dsd, GOC:tfm, http://en.wikipedia.org/wiki/Megakaryocyte-erythroid_progenitor_cell, MESH:D055015, PMID:16647566]
comment: MEPs are reportedly CD19-negative, CD34-negative, CD45RA-negative, CD110-positive, CD117-positive, and SCA1-negative and reportedly express the transcription factors GATA-1 and NF-E2.
synonym: "CFU-EM" EXACT []
synonym: "CFU-MegE" EXACT []
synonym: "colony forming unit erythroid megakaryocyte" EXACT []
synonym: "Meg/E progenitor" EXACT []
synonym: "megakaryocyte/erythrocyte progenitor" EXACT []
synonym: "megakaryocyte/erythroid progenitor cell" EXACT []
synonym: "MEP" EXACT []
is_a: CL:0000763 ! myeloid cell
is_a: CL:0002032 ! hematopoietic oligopotent progenitor cell
is_a: CL:0011115 ! precursor cell
[Term]
id: CL:0000051
name: common lymphoid progenitor
namespace: cell
alt_id: CL:0000044
def: "A oligopotent progenitor cell committed to the lymphoid lineage." [GOC:add, GOC:dsd, GOC:tfm, PMID:10407577, PMID:16551251]
comment: CLP are CD7-positive, CD10-positive, CD19-negative, CD34-positive, CD45RA-positive, CD79a-negative, CD127-positive, AA4.1-positive, RAG-negative, Sca-1-low, sIgM-negative, sIgD-negative, TdT-negative, Vpre-B-negative, and pre-BCR-negative. Expression of transcription factors include E2A-positive, EBF-positive, Ikaros-negative, PU.1-negative, and Pax5-negative.
synonym: "CLP" EXACT []
synonym: "committed lymphopoietic stem cell" RELATED []
synonym: "common lymphocyte precursor" EXACT []
synonym: "common lymphocyte progenitor" EXACT []
synonym: "common lymphoid precursor" EXACT []
synonym: "early lymphocyte progenitor" RELATED []
synonym: "ELP" RELATED []
synonym: "lymphoid stem cell" RELATED []
synonym: "lymphopoietic stem cell" RELATED []
is_a: CL:0002032 ! hematopoietic oligopotent progenitor cell
is_a: CL:0011115 ! precursor cell
[Term]
id: CL:0000052
name: totipotent stem cell
namespace: cell
def: "A stem cell from which all cells of the body can form." [GOC:add, GOC:tfm]
synonym: "totipotential stem cell" EXACT []
xref: FMA:84790
is_a: CL:0000723 ! somatic stem cell
OnClass-computed marker genes: 9030619P08RIK(0.41), AI662270(0.42), ANGPT1(0.49), BC005764(0.45), BC048355(0.44), BCL11A(0.48), BEX6(0.41), CDCA7(0.44), CDCA7L(0.43), F2RL3(0.46), FLT3(0.46), FUT7(0.40), GBX2(0.40), GM5111(0.42), HLF(0.43), HMGB3(0.42), IFITM1(0.54), KCTD1(0.41), KRT14(0.42), MPL(0.59), MPO(0.43), MYB(0.44), MYL10(0.43), NFE2(0.58), NME4(0.45), NRGN(0.48), OTOS(0.46), PRTN3(0.57)…
[Term]
id: CL:0000054
name: bone matrix secreting cell
namespace: cell
is_a: CL:0000151 ! secretory cell
[Term]
id: CL:0000055
name: non-terminally differentiated cell
namespace: cell
def: "A precursor cell with a limited number of potential fates." [SANBI:mhl]
comment: define using PATO mulit-potent or oligopotent?
synonym: "blast cell" EXACT []
xref: BTO:0000125
xref: FMA:84782
is_a: CL:0011115 ! precursor cell
[Term]
id: CL:0000056
name: myoblast
namespace: cell
def: "A cell that is commited to differentiating into a muscle cell. Embryonic myoblasts develop from the mesoderm. They undergo proliferation, migrate to their various sites, and then differentiate into the appropriate form of myocytes. Myoblasts also occur as transient populations of cells in muscles undergoing repair." [GOC:tfm, MESH:A11.635, PMID:21849021]
xref: BTO:0000222
xref: CALOHA:TS-0650
xref: FBbt:00005083
xref: FMA:70335
xref: VHOG:0001529
is_a: CL:0000680 ! muscle precursor cell
OnClass-computed marker genes: ASB5(0.76), BDKRB1(0.51), CDH15(0.56), CHODL(0.74), CHRDL2(0.70), CRLF1(0.48), DES(0.58), DRP2(0.40), FAM132B(0.67), FLNC(0.46), GAL(0.48), GPX3(0.42), MT2(0.40), MUSK(0.69), MYF5(0.71), MYOD1(0.63), NPPC(0.42), PAX7(0.41), PDPN(0.46), SLC10A6(0.41), TNFRSF12A(0.40), VGLL2(0.47),
[Term]
id: CL:0000057
name: fibroblast
namespace: cell
def: "A connective tissue cell which secretes an extracellular matrix rich in collagen and other macromolecules. Flattened and irregular in outline with branching processes; appear fusiform or spindle-shaped." [http://en.wikipedia.org/wiki/Fibroblast, ISBN:0517223651, MESH:A11.329.228, MESH:D005347]
comment: These cells may be vimentin-positive, fibronectin-positive, fsp1-positive, MMP-1-positive, collagen I-positive, collagen III-positive, and alpha-SMA-negative.
xref: BTO:0000452
xref: CALOHA:TS-0362
xref: FMA:63877
xref: VHOG:0001482
is_a: CL:0002320 ! connective tissue cell
relationship: develops_from CL:0000134 ! mesenchymal stem cell
OnClass-computed marker genes: 6030408B16RIK(0.43), 6330406I15RIK(0.40), ABCA8A(0.48), ADAMTSL2(0.49), ATP1A2(0.44), BGN(0.56), BICC1(0.43), C1QTNF7(0.50), C1RA(0.44), C1S(0.43), CCDC80(0.50), CFH(0.44), CLEC3B(0.44), COL15A1(0.41), COL1A1(0.48), COL1A2(0.50), COL3A1(0.49), COL6A1(0.43), COL6A2(0.44), COLEC12(0.41), CP(0.46), CRISPLD2(0.57), CYGB(0.50), DCN(0.48), DDR2(0.41), DPEP1(0.53), DPT(0.5…
[Term]
id: CL:0000058
name: chondroblast
namespace: cell
def: "Skeletogenic cell that is typically non-terminally differentiated, secretes an avascular, GAG rich matrix; is not buried in cartilage tissue matrix, retains the ability to divide, located adjacent to cartilage tissue (including within the perichondrium), and develops from prechondroblast (and thus prechondrogenic) cell." [GO_REF:0000034, GOC:tfm, ISBN:0618947256]
synonym: "chrondoplast" EXACT []
xref: BTO:0003607
xref: FMA:66783
is_a: CL:0000055 ! non-terminally differentiated cell
is_a: CL:0002320 ! connective tissue cell
relationship: develops_from CL:0007009 ! prechondroblast
OnClass-computed marker genes:
[Term]
id: CL:0000059
name: ameloblast
namespace: cell
alt_id: CL:0000053
alt_id: CL:0000139
def: "Skeletogenic cell that produces enamel, overlies the odontogenic papilla, and arises from the differentiation of a preameloblast cell." [GO_REF:0000034, GOC:tfm, MESH:A11.436.107]
comment: non-encoded relationship from VSAO produces VSAO:0000066
synonym: "amelocyte" EXACT []
synonym: "enamel secreting cell" EXACT []
xref: BTO:0001663
xref: FMA:70576
is_a: CL:0000146 ! simple columnar epithelial cell
is_a: CL:0000151 ! secretory cell
is_a: CL:0002077 ! ecto-epithelial cell
relationship: develops_from CL:0007000 ! preameloblast
OnClass-computed marker genes: AGER(0.45), CHIA(0.43), CLDN18(0.56), CXCL15(0.57), E030019B13RIK(0.51), GM19990(0.42), HC(0.52), LAMP3(0.69), NKX2-1(0.50), NPW(0.44), SFTA2(0.74), SFTPA1(0.71), SFTPB(0.70), SFTPC(0.62), SFTPD(0.60), SLC26A9(0.40), SLC34A2(0.63),
[Term]
id: CL:0000060
name: odontoblast
namespace: cell
def: "Skeletogenic cell that secretes dentine matrix, is derived from the odontogenic papilla, and develops from a preodontoblast cell." [GO_REF:0000034, ISBN:0618947256]
comment: legacy def: One of the cells forming the outer surface of dental pulp that produces tooth dentin.
xref: BTO:0001769
xref: CALOHA:TS-0696
xref: FMA:62999
is_a: CL:0000055 ! non-terminally differentiated cell
is_a: CL:0000710 ! neurecto-epithelial cell
is_a: CL:0002159 ! general ecto-epithelial cell
relationship: develops_from CL:0007003 ! preodontoblast
OnClass-computed marker genes: ASB5(0.72), BDKRB1(0.49), CDH15(0.54), CHODL(0.70), CHRDL2(0.67), CRLF1(0.49), DES(0.54), FAM132B(0.64), FLNC(0.43), GAL(0.46), MT2(0.42), MUSK(0.65), MYF5(0.68), MYOD1(0.60), NPPC(0.41), PDPN(0.45), VGLL2(0.45),
[Term]
id: CL:0000061
name: cementoblast
namespace: cell
alt_id: CL:0000859
def: "Skeletogenic cell that produces cementum (a bony substance that covers the root of a tooth), is part of the odontogenic papilla, and develops from a precementoblast cell." [GO_REF:0000034, ISBN:0781733901]
comment: Legacy def: A cell of ectomesenchymal origin that aids in the formation the cementum layer on the roots of teeth.
synonym: "cementum secreting cell" EXACT []
xref: CALOHA:TS-1164
xref: FMA:63002
is_a: CL:0000062 ! osteoblast
is_a: CL:0000151 ! secretory cell
relationship: develops_from CL:0007002 ! precementoblast
[Term]
id: CL:0000062
name: osteoblast
namespace: cell
def: "Skeletogenic cell that secretes osteoid, is capable of producing mineralized (hydroxyapatite) matrix, is located adjacent to or within osteoid tissue, and arises from the transformation of a preosteoblast cell." [GO_REF:0000034, MESH:A11.329.629]
comment: non-encoded relationships from VSAO - capable_of_producing VSAO:0000020
xref: BTO:0001593
xref: CALOHA:TS-0720
xref: FMA:66780
is_a: CL:0000055 ! non-terminally differentiated cell
is_a: CL:0002320 ! connective tissue cell
relationship: develops_from CL:0007010 ! preosteoblast
OnClass-computed marker genes: 5031426D15RIK(0.45), 6330406I15RIK(0.67), 9030425E11RIK(0.50), A430110N23RIK(0.43), AI607873(0.46), ABCA8A(0.54), ABI3BP(0.61), ADAMTS2(0.60), ADAMTS5(0.56), AEBP1(0.67), AKAP12(0.41), ANGPTL2(0.46), ANGPTL4(0.47), ANTXR1(0.45), AXL(0.53), BAG3(0.41), BGN(0.59), BICC1(0.53), BMP1(0.45), C1QTNF1(0.47), C1QTNF7(0.41), C1RA(0.67), C1S(0.68), C2(0.44), C3(0.61), C4B(0.4…
[Term]
id: CL:0000063
name: obsolete cell by histology
namespace: cell
def: "OBSOLETE: A classification of cells by their microscopic appearance." [FB:ma, GOC:tfm]
comment: This term was made obsolete because there is no difference in meaning between it and 'cell', as any cell can be classified by its microscopic appearance. If you have used this term in annotation, please replace it with cell (CL:0000000), native cell (CL:0000003), or cell in vitro (CL:0001034) as appropriate.
is_obsolete: true
consider: CL:0000000
consider: CL:0000003
consider: CL:0001034
[Term]
id: CL:0000064
name: ciliated cell
namespace: cell
def: "A cell that has a filiform extrusion of the cell surface." [GOC:tfm]
xref: VHOG:0001532
xref: XAO:0000031
is_a: CL:0000003 ! native cell
[Term]
id: CL:0000065
name: ependymal cell
namespace: cell
def: "A neurectoderm derived cell that lines the neural lumen." [GOC:tfm, JB:jb, PMID:9550134]
synonym: "ependymocyte" EXACT []
xref: BTO:0001724
xref: FMA:70550
is_a: CL:0000067 ! ciliated epithelial cell
is_a: CL:0000710 ! neurecto-epithelial cell
OnClass-computed marker genes: 1700012B09RIK(0.46), 1700019G24RIK(0.40), 1700028P14RIK(0.42), GM10714(0.51), OTX2(0.53),
[Term]
id: CL:0000066
name: epithelial cell
namespace: cell
def: "A cell that is usually found in a two-dimensional sheet with a free surface. The cell has a cytoskeleton that allows for tight cell to cell contact and for cell polarity where apical part is directed towards the lumen and the basal part to the basal lamina." [FB:ma, GOC:tfm, MESH:A11.436]
synonym: "epitheliocyte" EXACT []
xref: BTO:0000414
xref: CALOHA:TS-2026
xref: CARO:0000077
xref: FBbt:00000124
xref: FMA:66768
xref: WBbt:0003672
is_a: CL:0000548 ! animal cell
OnClass-computed marker genes: 0610031O16RIK(0.41), 1100001G20RIK(0.50), 1300017J02RIK(0.54), 2010003K15RIK(0.49), 2810007J24RIK(0.68), 5033403H07RIK(0.47), AI182371(0.60), AADAT(0.44), ABCB11(0.50), ABCC2(0.41), ACAT3(0.58), ACNAT2(0.43), ACOT12(0.45), ACOX2(0.48), ACSM1(0.54), ACSM5(0.45), ADH4(0.58), ADH6-PS1(0.44), AFM(0.48), AGMAT(0.57), AGXT(0.66), AGXT2(0.51), AGXT2L1(0.41), AHSG(0.55), AK…
[Term]
id: CL:0000067
name: ciliated epithelial cell
namespace: cell
def: "An epithelial cell that has a cilia." [GOC:tfm]
xref: FMA:70605
is_a: CL:0000064 ! ciliated cell
is_a: CL:0000066 ! epithelial cell
OnClass-computed marker genes: 1110017D15RIK(0.42), 1700012B09RIK(0.47), 1700024G13RIK(0.44), 1700026D08RIK(0.46), 1700027A23RIK(0.42), 1700028P14RIK(0.46), 4833427G06RIK(0.45), AU021034(0.44), CCDC153(0.46), CCDC33(0.41), DYDC2(0.41), DYNLRB2(0.43), GM10714(0.47), IQCA(0.41), OTX2(0.48), PPP1R32(0.41), SNTN(0.44), SPAG16(0.41), TEKT1(0.45), TMEM212(0.43),
[Term]
id: CL:0000068
name: duct epithelial cell
namespace: cell
is_a: CL:0000066 ! epithelial cell
is_a: CL:0002371 ! somatic cell
[Term]
id: CL:0000069
name: branched duct epithelial cell
namespace: cell
is_a: CL:0000068 ! duct epithelial cell
OnClass-computed marker genes: 1600029D21RIK(0.41), 1700049E15RIK(0.41), ATP6V1B1(0.45), BC006965(0.44), CSN3(0.48), DCDC2A(0.44), EXPI(0.42), MUC1(0.56), ONECUT1(0.46), PKHD1(0.43), SLC28A3(0.65), SLCO1A5(0.43), SPP1(0.40),
[Term]
id: CL:0000070
name: obsolete epithelial cell of gland
namespace: cell
is_obsolete: true
[Term]
id: CL:0000071
name: blood vessel endothelial cell
namespace: cell
def: "An endothelial cell that lines the vasculature." [GOC:tfm]
synonym: "cuboidal endothelial cell of vascular tree" EXACT []
is_a: CL:0000076 ! squamous epithelial cell
is_a: CL:0002139 ! endothelial cell of vascular tree
relationship: develops_from CL:0002546 ! embryonic blood vessel endothelial progenitor cell
OnClass-computed marker genes: 1190002H23RIK(0.45), 8430408G22RIK(0.47), APOLD1(0.53), AQP1(0.40), AQP7(0.72), ARHGEF15(0.42), BTNL9(0.47), C1QTNF9(0.73), CAV1(0.48), CD300LG(0.65), CD36(0.65), CD93(0.47), CDH5(0.57), CLDN5(0.43), EGFL7(0.51), ELTD1(0.42), EMCN(0.61), ESAM(0.54), FABP4(0.78), FLT1(0.60), GPIHBP1(0.66), GPR116(0.55), KANK3(0.41), KCNA5(0.46), KDR(0.61), LIMS2(0.46), LY6C1(0.49), M…
[Term]
id: CL:0000072
name: non-branched duct epithelial cell
namespace: cell
is_a: CL:0000068 ! duct epithelial cell
is_a: CL:0002078 ! meso-epithelial cell
OnClass-computed marker genes: CDH16(0.45), CLCNKB(0.52), D630042F21RIK(0.60), EMX1(0.45), FXYD2(0.55), KCNJ1(0.45), SLC12A3(0.50), TMEM213(0.49), UMOD(0.43),
[Term]
id: CL:0000073
name: barrier epithelial cell
namespace: cell
is_a: CL:0000066 ! epithelial cell
is_a: CL:0002371 ! somatic cell
[Term]
id: CL:0000074
name: obsolete epithem cell
namespace: cell
def: "Obsolete. Use PO:0000066 from Plant Ontology instead. A cell that constitutes the mesophyll of a hydathode and is located between the xylem endings and the epidermis. Proposed to be involved in the retrieval of solutes from the xylem sap." [ISBN:0471245208, PMID:12662305]
comment: replaced_by: PO:0000066
is_obsolete: true
[Term]
id: CL:0000075
name: columnar/cuboidal epithelial cell
namespace: cell
is_a: CL:0000066 ! epithelial cell
is_a: CL:0002371 ! somatic cell
[Term]
id: CL:0000076
name: squamous epithelial cell
namespace: cell
xref: CALOHA:TS-1249
is_a: CL:0000066 ! epithelial cell
OnClass-computed marker genes: 8430408G22RIK(0.51), APOLD1(0.48), AQP7(0.61), BTNL9(0.43), C1QTNF9(0.62), CAV1(0.40), CD300LG(0.58), CD36(0.57), CDH5(0.50), EGFL7(0.45), EMCN(0.56), ESAM(0.47), FABP4(0.70), FLT1(0.55), GPIHBP1(0.59), GPR116(0.50), KDR(0.56), LIMS2(0.44), LY6C1(0.43), MGLL(0.43), MMRN2(0.48), PECAM1(0.41), PODXL(0.43), PTPRB(0.46), RBP7(0.44), S1PR1(0.41), SDPR(0.41), SLC26A10(0.4…
[Term]
id: CL:0000077
name: mesothelial cell
namespace: cell
def: "A flattened epithelial cell of mesenchymal origin that lines the serous cavity." [GOC:tfm, ISBN:0721662544]
synonym: "mesotheliocyte" EXACT []
xref: FMA:66773
is_a: CL:0000076 ! squamous epithelial cell
is_a: CL:0000213 ! lining cell
is_a: CL:0002078 ! meso-epithelial cell
OnClass-computed marker genes: 0610012H03RIK(0.41), AI317395(0.45), AADAT(0.57), ACSM2(0.71), AKR1C21(0.68), ALDH8A1(0.53), ALDOB(0.44), BC021785(0.58), BC089597(0.41), CDH16(0.55), CYP2A4(0.61), CYP2E1(0.44), CYP2J11(0.51), CYP2J13(0.54), CYP2J5(0.61), CYP4A10(0.46), CYP4A31(0.59), D630029K05RIK(0.47), DEFB29(0.62), DNASE1(0.51), FBP1(0.43), FXYD2(0.60), GGT1(0.51), GLYAT(0.49), GM11128(0.44), H…
[Term]
id: CL:0000078
name: peridermal cell
namespace: cell
is_a: CL:0000076 ! squamous epithelial cell
is_a: CL:0002371 ! somatic cell
[Term]
id: CL:0000079
name: stratified epithelial cell
namespace: cell
is_a: CL:0000066 ! epithelial cell
is_a: CL:0002371 ! somatic cell
relationship: develops_from CL:0000357 ! stratified epithelial stem cell
[Term]
id: CL:0000080
name: circulating cell
namespace: cell
def: "A cell which moves among different tissues of the body, via blood, lymph, or other medium." [GOC:add]
is_a: CL:0000003 ! native cell
[Term]
id: CL:0000081
name: blood cell
namespace: cell
def: "A cell found predominately in the blood." [GOC:add, GOC:tfm]
xref: FMA:62844
is_a: CL:0000988 ! hematopoietic cell
OnClass-computed marker genes: CXCR2(0.49),
[Term]
id: CL:0000082
name: epithelial cell of lung
namespace: cell
synonym: "lung epithelial cell" EXACT []
xref: BTO:0004299
is_a: CL:0000066 ! epithelial cell
OnClass-computed marker genes: AQP5(0.46), CXCL15(0.41), E030019B13RIK(0.45), NKX2-1(0.51), SFTA2(0.41), SFTPA1(0.42), SFTPB(0.41), SFTPD(0.44),
[Term]
id: CL:0000083
name: epithelial cell of pancreas
namespace: cell
def: "An epithelial cell of the pancreas." [GOC:tfm]
synonym: "pancreas epithelial cell" EXACT []
synonym: "pancreatic epithelial cell" EXACT []
xref: BTO:0000028
is_a: CL:0000066 ! epithelial cell
is_a: CL:0002371 ! somatic cell
relationship: develops_from CL:0000223 ! endodermal cell
[Term]
id: CL:0000084
name: T cell
namespace: cell
alt_id: CL:0000804
alt_id: CL:0000812
def: "A type of lymphocyte whose defining characteristic is the expression of a T cell receptor complex." [GOC:add, GOC:tfm, ISBN:0781735149]
synonym: "immature T cell" RELATED []
synonym: "mature T cell" RELATED []
synonym: "T lymphocyte" EXACT []
synonym: "T-cell" EXACT []
synonym: "T-lymphocyte" EXACT []
xref: BTO:0000782
xref: CALOHA:TS-1001
xref: FMA:62870
xref: VHOG:0001479
is_a: CL:0000542 ! lymphocyte
relationship: develops_from CL:0000827 ! pro-T cell
OnClass-computed marker genes: CCL5(0.50), CD2(0.62), CD247(0.60), CD27(0.42), CD28(0.55), CD3D(0.75), CD3E(0.72), CD3G(0.76), CD4(0.44), CD5(0.47), CD52(0.42), CD6(0.53), CD7(0.41), CD8A(0.43), CD8B1(0.46), CTLA4(0.48), CTSW(0.50), CXCR3(0.45), FOLR4(0.46), GIMAP3(0.64), GIMAP4(0.47), GIMAP7(0.48), HCST(0.45), ICOS(0.47), IL2RB(0.58), IL2RG(0.44), IL7R(0.46), ITGB7(0.43), ITK(0.46), LAT(0.66), L…
[Term]
id: CL:0000085
name: germ line stem cell (sensu Vertebrata)
namespace: cell
is_a: CL:0000014 ! germ line stem cell
OnClass-computed marker genes: IFITM1(0.44), MPL(0.43), NFE2(0.45), PRTN3(0.46), RAB38(0.45), RGS18(0.42),
[Term]
id: CL:0000086
name: germ line stem cell (sensu Nematoda and Protostomia)
namespace: cell
xref: FBbt:00004861
is_a: CL:0000014 ! germ line stem cell
OnClass-computed marker genes: BC005764(0.40), IFITM1(0.44), MPL(0.42), NFE2(0.47), PRTN3(0.48), RAB38(0.45), RGS18(0.43),
[Term]
id: CL:0000087
name: male germ line stem cell (sensu Nematoda and Protostomia)
namespace: cell
xref: FBbt:00004929
is_a: CL:0000016 ! male germ line stem cell
is_a: CL:0000086 ! germ line stem cell (sensu Nematoda and Protostomia)
OnClass-computed marker genes: ANGPT1(0.48), BC005764(0.49), BCL11A(0.40), CKS1B(0.40), F2RL3(0.43), FAM69B(0.42), FLT3(0.43), IFITM1(0.55), MPL(0.54), MPO(0.45), MYB(0.47), NFE2(0.59), NME4(0.46), NRGN(0.43), OTOS(0.43), PRTN3(0.59), RAB38(0.53), RGS18(0.55), SLC22A3(0.44), TFR2(0.42),
[Term]
id: CL:0000088
name: female germ line stem cell (sensu Nematoda and Protostomia)
namespace: cell
xref: FBbt:00004873
is_a: CL:0000022 ! female germ line stem cell
is_a: CL:0000086 ! germ line stem cell (sensu Nematoda and Protostomia)
OnClass-computed marker genes: ANGPT1(0.48), BC005764(0.49), CKS1B(0.40), F2RL3(0.42), FAM69B(0.42), FLT3(0.43), IFITM1(0.55), MPL(0.54), MPO(0.44), MYB(0.46), NFE2(0.59), NME4(0.46), NRGN(0.43), OTOS(0.42), PRTN3(0.59), RAB38(0.53), RGS18(0.55), SLC22A3(0.44), TFR2(0.42),
[Term]
id: CL:0000089
name: male germ line stem cell (sensu Vertebrata)
namespace: cell
synonym: "spermatogonial stem cell" EXACT [PMID:19948499]
is_a: CL:0000016 ! male germ line stem cell
is_a: CL:0000085 ! germ line stem cell (sensu Vertebrata)
OnClass-computed marker genes: ANGPT1(0.48), BC005764(0.49), BCL11A(0.40), CDCA7(0.40), CKS1B(0.40), F2RL3(0.43), FAM69B(0.42), FLT3(0.43), IFITM1(0.55), MPL(0.54), MPO(0.44), MYB(0.47), NFE2(0.59), NME4(0.46), NRGN(0.43), OTOS(0.43), PRTN3(0.59), RAB38(0.54), RGS18(0.55), SLC22A3(0.44), TFR2(0.42),
[Term]
id: CL:0000090
name: female germ line stem cell (sensu Vertebrata)
namespace: cell
is_a: CL:0000022 ! female germ line stem cell
is_a: CL:0000085 ! germ line stem cell (sensu Vertebrata)
OnClass-computed marker genes: ANGPT1(0.48), BC005764(0.49), BCL11A(0.40), CKS1B(0.40), F2RL3(0.42), FAM69B(0.42), FLT3(0.43), IFITM1(0.55), MPL(0.54), MPO(0.44), MYB(0.47), NFE2(0.59), NME4(0.46), NRGN(0.43), OTOS(0.42), PRTN3(0.59), RAB38(0.53), RGS18(0.55), SLC22A3(0.44), TFR2(0.42),
[Term]
id: CL:0000091
name: Kupffer cell
namespace: cell
def: "A tissue-resident macrophage of the reticuloendothelial system found on the luminal surface of the hepatic sinusoids involved in erythrocyte clearance. Markers include F4/80+, CD11b-low, CD68-positive, sialoadhesin-positive, CD163/SRCR-positive. Irregular, with long processes including lamellipodia extending into the sinusoid lumen, have flattened nucleus with cytoplasm containing character…
comment: Markers: Mouse: F4/80+, CD11b-low, CD68+, sialoadhesin+, CD163/SRCR+; role or process: immune, antigen-presentation, clearance of senescent erythrocytes, iron metabolism. Kupffer cells are also reportedly C3aR-positive, CD14-low, CD54-positive, CD88-positive, and CD284-positive. They are also capable of producing IL-1, IL-6, TNF-alpha, nitric oxide, PGD2, PGE2, PGF2alpha, and TXA2.
synonym: "hepatic macrophage" EXACT []
synonym: "littoral cell of hepatic sinusoid" EXACT []
synonym: "liver macrophage" EXACT []
synonym: "macrophagocytus stellatus" EXACT []
synonym: "stellate cell of von Kupffer" EXACT []
synonym: "von Kupffer cell" EXACT []
xref: BTO:0000685
xref: FMA:14656
is_a: CL:0000864 ! tissue-resident macrophage
OnClass-computed marker genes: ADAMDEC1(0.41), C6(0.43), CCL24(0.44), CD207(0.53), CD300LD(0.46), CD5L(0.84), CLEC1B(0.44), CLEC4F(0.87), CLEC4N(0.57), FCNA(0.63), FOLR2(0.69), FPR1(0.46), GBP1(0.43), MARCO(0.53), MSR1(0.41), SIGLEC1(0.54), TIMD4(0.59), VSIG4(0.84),
[Term]
id: CL:0000092
name: osteoclast
namespace: cell
def: "A specialized phagocytic cell associated with the absorption and removal of the mineralized matrix of bone tissue, which typically differentiates from monocytes. This cell has the following markers: tartrate-resistant acid phosphatase type 5-positive, PU.1-positive, c-fos-positive, nuclear factor NF-kappa-B p100 subunit-positive, tumor necrosis factor receptor superfamily member 11A-positiv…
comment: Morphology: Highly vesicular; markers: Surface: RANK, cFMS (MCSF receptor); Secreted: cathepsin K and TRAP (tartate resistant acid phosphatase); transcription factors: PU.1, cFOS, MITF, NFkB (p52); role or process: tissue remodelling: bone resorption; lineage: hematopoietic, myeloid.
synonym: "chondroclast" RELATED []
xref: BTO:0000968
xref: CALOHA:TS-0721
xref: FMA:66781
is_a: CL:0000766 ! myeloid leukocyte
is_a: CL:0001035 ! bone cell
relationship: develops_from CL:0000576 ! monocyte
OnClass-computed marker genes: 1810033B17RIK(0.55), CCR2(0.60), CFP(0.46), CLEC12A(0.53), CLEC4A1(0.50), CLEC7A(0.44), CYBB(0.47), F13A1(0.56), FGR(0.52), GM11428(0.50), GM5150(0.41), GM9733(0.57), GPR141(0.48), IFITM6(0.57), IL1B(0.41), KLRA2(0.56), LOC100038947(0.59), LILRA6(0.45), LILRB3(0.50), LILRB4(0.48), LY6C2(0.41), LYZ2(0.41), MMP8(0.43), MS4A6C(0.46), SIRPB1A(0.49), SIRPB1B(0.58), SLPI(…
[Term]
id: CL:0000093
name: obsolete osteochondroclast
namespace: cell
def: "OBSOLETE (was not defined before being made obsolete)." []
comment: Consider using 'osteoclast ; CL:0000092' instead.
is_obsolete: true
[Term]
id: CL:0000094
name: granulocyte
namespace: cell
def: "A leukocyte with abundant granules in the cytoplasm." [GOC:amm, GOC:tfm, http://en.wikipedia.org/wiki/Granulocyte, MESH:A11.118.637.415, MESH:D006098]
synonym: "granular leucocyte" EXACT []
synonym: "granular leukocyte" EXACT []
synonym: "polymorphonuclear leukocyte" EXACT []
xref: BTO:0000539
xref: BTO:0001026
xref: CALOHA:TS-0422
xref: FMA:62854
is_a: CL:0000081 ! blood cell
is_a: CL:0000766 ! myeloid leukocyte
OnClass-computed marker genes: CXCR2(0.50), IL1B(0.42), MS4A2(0.42), PRSS34(0.42),
[Term]
id: CL:0000095
name: neuron associated cell
namespace: cell
is_a: CL:0002319 ! neural cell
relationship: develops_from CL:0000133 ! neurectodermal cell
OnClass-computed marker genes: 3110035E14RIK(0.59), 4833424O15RIK(0.55), A730017C20RIK(0.40), A930003O13RIK(0.71), A930009A15RIK(0.43), AI854517(0.60), ACCN4(0.48), ASCL1(0.45), ASTN1(0.43), BCAN(0.70), C1QL1(0.74), C1QL2(0.55), CACNG4(0.60), CALY(0.41), CHRNA4(0.48), CHST5(0.45), CNTN1(0.49), CSPG5(0.60), DBC1(0.57), DLL3(0.46), DNER(0.41), DPP6(0.51), DSCAM(0.45), E130309F12RIK(0.44), ELFN2(0.4…
[Term]
id: CL:0000096
name: mature neutrophil
namespace: cell
def: "A fully differentiated neutrophil, a granular leukocyte having a nucleus with three to five lobes connected by slender threads, and cytoplasm containing fine inconspicuous granules and stainable by neutral dyes. They are produced in bone marrow at a rate of 5e10-10e10/day and have a half-life of 6-8 hours. Neutrophils are CD15-positive, CD16-positive, CD32-positive, CD43-positive, CD181-pos…
comment: Neutrophils are also capable of secreting GRO-alpha, IL-1beta, IL-1ra, IL-3, IL-12, IP-10, MIG, MIP-1alpha, MIP-1beta, TGF-beta, TNF-alpha, VEGF, and anti-microbial peptides. They can positively influence the chemotaxis of basophils, T-cells, monocytes, macrophages, dendritic cells, and other neutrophils. Neutrophils are also CD35-positive, CD64-positive, CD89-positive, CD184-positive, a…
synonym: "mature neutrocyte" EXACT []
synonym: "mature neutrophil leucocyte" EXACT []
synonym: "mature neutrophil leukocyte" EXACT []
synonym: "mature neutrophilic leucocyte" EXACT []
synonym: "mature neutrophilic leukocyte" EXACT []
synonym: "PMN" EXACT []
synonym: "poly" BROAD []
synonym: "polymorphonuclear leucocyte" BROAD []
synonym: "polymorphonuclear leukocyte" BROAD []
synonym: "polymorphonuclear neutrophil" EXACT []
synonym: "polynuclear neutrophilic leucocyte" EXACT []
synonym: "polynuclear neutrophilic leukocyte" EXACT []
xref: BTO:0003473
is_a: CL:0000234 ! phagocyte
is_a: CL:0000775 ! neutrophil
is_a: CL:0002242 ! nucleate cell
[Term]
id: CL:0000097
name: mast cell
namespace: cell
def: "A cell that is found in almost all tissues containing numerous basophilic granules and capable of releasing large amounts of histamine and heparin upon activation. Progenitors leave bone marrow and mature in connective and mucosal tissue. Mature mast cells are found in all tissues, except the bloodstream. Their phenotype is CD117-high, CD123-negative, CD193-positive, CD200R3-positive, and F…
comment: Mast cells are generally integrin beta-7-negative and positive for TLR2, TLR3, TLR4, TLR5, TLR7, TLR9, C3aR, C5aR, CR3, CR4, VEGF, FGF2, and renin. They can express MHC Class I and II on their surface. Activated murine mast cells (IgE+Antigen) were capable of expressing the following co-stimulatory molecules: CD95 (Fas), CD120b, CD137 (4-1BB), CD153 (CD30L), CD154 (CD40L), GITR, ICOSL, O…
synonym: "histaminocyte" EXACT []
synonym: "labrocyte" EXACT [ISBN:0721601464]
synonym: "mastocyte" EXACT [ISBN:0721601464]
synonym: "tissue basophil" RELATED [ISBN:068340007X]
xref: BTO:0000830
xref: CALOHA:TS-0603
xref: FMA:66784
is_a: CL:0000766 ! myeloid leukocyte
is_a: CL:0002274 ! histamine secreting cell
relationship: develops_from CL:0000831 ! mast cell progenitor
OnClass-computed marker genes: 1810033B17RIK(0.52), CCR2(0.58), CFP(0.43), CLEC12A(0.50), CLEC4A1(0.49), CLEC7A(0.43), CYBB(0.45), CYP4F18(0.40), F13A1(0.55), FGR(0.50), GM11428(0.49), GM5150(0.42), GM9733(0.56), GPR141(0.46), IFITM6(0.54), IL1B(0.41), KLRA2(0.55), LOC100038947(0.59), LILRA6(0.43), LILRB3(0.48), LILRB4(0.48), MMP8(0.43), MS4A6C(0.45), SIRPB1A(0.48), SIRPB1B(0.58), SLPI(0.41),
[Term]
id: CL:0000098
name: sensory epithelial cell
namespace: cell
def: "A specialized epithelial cell involved in sensory perception. Restricted to special sense organs of the olfactory, gustatory, and vestibulocochlear receptor systems; contain sensory cells surrounded by supportive, non-receptive cells." [GOC:tfm, ISBN:0517223651, ISBN:0721662544]
comment: The term "neuroepithelial cell" is used to describe both this cell type and neurecto-epithelial cell (CL:0000710).
synonym: "neuroepithelial cell" BROAD []
xref: BTO:0004301
is_a: CL:0000066 ! epithelial cell
is_a: CL:0000197 ! receptor cell
is_a: CL:0002371 ! somatic cell
[Term]
id: CL:0000099
name: interneuron
namespace: cell
def: "Most generally any neuron which is not motor or sensory. Interneurons may also refer to neurons whose axons remain within a particular brain region as contrasted with projection neurons which have axons projecting to other brain regions." [GOC:tfm, MESH:A08.663.358]
xref: BTO:0003811
xref: FBbt:00005125
xref: FMA:67313
xref: WBbt:0005113
is_a: CL:0000540 ! neuron
OnClass-computed marker genes: CBLN1(0.46), CDR1(0.55), GABRA6(0.51), RIMS1(0.46), UNC13C(0.48),
[Term]
id: CL:0000100
name: motor neuron
namespace: cell
def: "An efferent neuron that passes from the central nervous system or a ganglion toward or to a muscle and conducts an impulse that causes or inhibits movement." [MESH:A08.663.655.500, PMID:16875686]
synonym: "anterior horn cell" NARROW []
synonym: "motoneuron" EXACT []
xref: BTO:0000312
xref: FMA:83617
xref: WBbt:0005409
is_a: CL:0000527 ! efferent neuron
OnClass-computed marker genes: 6330527O06RIK(0.73), 9530059O14RIK(0.41), AI593442(0.61), AJAP1(0.40), ANO3(0.47), ARPP21(0.49), BC030500(0.41), CACNA2D3(0.41), CACNG2(0.53), CACNG3(0.78), CALN1(0.60), CAMKV(0.62), CNKSR2(0.40), CNTN5(0.49), CPLX1(0.48), CYP46A1(0.42), DDN(0.53), DLGAP2(0.69), DLX6(0.57), DRD1A(0.57), DRD2(0.47), FBLL1(0.42), GABRA1(0.44), GABRA2(0.40), GABRA4(0.51), GABRD(0.51), …
[Term]
id: CL:0000101
name: sensory neuron
namespace: cell
def: "Any neuron having a sensory function; an afferent neuron conveying sensory impulses." [ISBN:0721662544]
xref: BTO:0001037
xref: FBbt:00005124
xref: FMA:84649
xref: WBbt:0005759
is_a: CL:0000526 ! afferent neuron
OnClass-computed marker genes:
[Term]
id: CL:0000102
name: polymodal neuron
namespace: cell
is_a: CL:0000540 ! neuron
OnClass-computed marker genes: CBLN1(0.44), CDR1(0.56), GABRA6(0.50), RIMS1(0.47), UNC13C(0.50),
[Term]
id: CL:0000103
name: bipolar neuron
namespace: cell
def: "A type of interneuron that has two neurites, usually an axon and a dendrite, extending from opposite poles of an ovoid cell body." [GOC:tfm, ISBN:0444009442]
xref: FMA:67282
is_a: CL:0000099 ! interneuron
OnClass-computed marker genes: CBLN1(0.45), CDR1(0.55), GABRA6(0.51), RIMS1(0.46), UNC13C(0.48),
[Term]
id: CL:0000104
name: multipolar neuron
namespace: cell
def: "Neuron with an axon and two or more dendrites." [FMA:67287, GOC:tfm]
xref: FMA:67287
is_a: CL:0000540 ! neuron
OnClass-computed marker genes: CDR1(0.46), UNC13C(0.41), ZIC2(0.49),
[Term]
id: CL:0000105
name: pseudounipolar neuron
namespace: cell
def: "Neuron with two neurites that are fused grossly when they protrude from the soma and bifurcate a short distance from the soma." [FMA:67305, GOC:tfm]
xref: FMA:67305
is_a: CL:0000540 ! neuron
OnClass-computed marker genes: CBLN1(0.44), CDR1(0.55), GABRA6(0.50), RIMS1(0.46), UNC13C(0.49),
[Term]
id: CL:0000106
name: unipolar neuron
namespace: cell
def: "Neuron with one neurite that extends from the cell body." [FMA:67278, GOC:nv]
xref: FMA:67278
is_a: CL:0000540 ! neuron
OnClass-computed marker genes: CBLN1(0.45), CDR1(0.55), GABRA6(0.51), RIMS1(0.46), UNC13C(0.48),
[Term]
id: CL:0000107
name: autonomic neuron
namespace: cell
def: "A neruon whose cell body is within an autonomic ganglion." [GOC:tfm]
xref: FMA:80121
is_a: CL:2000032 ! peripheral nervous system neuron
OnClass-computed marker genes: CDR1(0.48),
[Term]
id: CL:0000108
name: cholinergic neuron
namespace: cell
def: "A neuron that uses acetylcholine as a vesicular neurotransmitter." [GOC:tfm]
xref: BTO:0004902
xref: FMA:84796
xref: WBbt:0006840
is_a: CL:0000151 ! secretory cell
is_a: CL:0000540 ! neuron
OnClass-computed marker genes: 6330527O06RIK(0.64), AI593442(0.55), ACTL6B(0.42), ANO3(0.41), ARPP21(0.42), ATP2B2(0.40), BEX2(0.42), CACNG2(0.48), CACNG3(0.70), CALN1(0.54), CAMK2B(0.43), CAMKV(0.54), CHGB(0.45), CNTN5(0.43), CPLX1(0.43), DDN(0.46), DGKB(0.42), DLGAP2(0.62), DLX6(0.50), DRD1A(0.51), DRD2(0.41), FBXL16(0.43), GABRA4(0.49), GABRD(0.46), GABRG2(0.51), GAD1(0.49), GAD2(0.56), GM1075…
[Term]
id: CL:0000109
name: adrenergic neuron
namespace: cell
is_a: CL:0000540 ! neuron
OnClass-computed marker genes: 6330527O06RIK(0.68), AI593442(0.57), ANO3(0.44), ARPP21(0.46), CACNG2(0.52), CACNG3(0.73), CALN1(0.61), CAMKV(0.57), CNTN5(0.46), CPLX1(0.48), DDN(0.49), DGKB(0.44), DLGAP2(0.64), DLX6(0.53), DRD1A(0.54), DRD2(0.43), GABRA1(0.44), GABRA4(0.48), GABRD(0.50), GABRG2(0.54), GAD2(0.59), GAP43(0.40), GM10754(0.44), GPR6(0.58), GPR88(0.48), GRIA1(0.42), GRIN2A(0.42), GRIN…
[Term]
id: CL:0000110
name: peptidergic neuron
namespace: cell
is_a: CL:0000540 ! neuron
OnClass-computed marker genes: CALN1(0.45), CDR1(0.49), RIMS1(0.40), UNC13C(0.45), ZIC2(0.41),
[Term]
id: CL:0000111
name: peripheral neuron
namespace: cell
def: "A neuron that is part of nerve found outside the central nervous system." [ISBN:0721662544]
xref: FMA:84664
is_a: CL:0000540 ! neuron
OnClass-computed marker genes: CBLN1(0.45), CDR1(0.55), GABRA6(0.51), RIMS1(0.46), UNC13C(0.48),
[Term]
id: CL:0000112
name: columnar neuron
namespace: cell
synonym: "columnar neuron" RELATED []
is_a: CL:0000540 ! neuron
OnClass-computed marker genes: CDR1(0.41), GPR30(0.42), LMOD1(0.42), MYH11(0.48), SLC38A11(0.45), ZIC1(0.42), ZIC2(0.55),
[Term]
id: CL:0000113
name: mononuclear phagocyte
namespace: cell
def: "A vertebrate phagocyte with a single nucleus." [GOC:add, GOC:tfm, ISBN:0781735149]
xref: BTO:0001433
is_a: CL:0000226 ! single nucleate cell
is_a: CL:0000518 ! phagocyte (sensu Vertebrata)
OnClass-computed marker genes: AI662270(0.50), ALOX5AP(0.41), ANGPT1(0.42), BC005764(0.40), CLEC4E(0.40), FLT3(0.46), FUT7(0.41), GLIPR1(0.45), GM11428(0.44), IFITM1(0.53), LOC100038947(0.43), LYZ2(0.43), MPL(0.50), MPO(0.40), NAPSA(0.46), NFE2(0.67), NRGN(0.42), PRTN3(0.57), RAB38(0.41), RGS18(0.59), SPN(0.40), TREML2(0.41),
[Term]
id: CL:0000114
name: surface ectodermal cell
namespace: cell
synonym: "cell of surface ectoderm" EXACT []
synonym: "surface ectoderm cell" EXACT []
xref: FMA:72552
is_a: CL:0000221 ! ectodermal cell
OnClass-computed marker genes: ANXA1(0.41), ANXA8(0.50), AQP3(0.45), ARHGAP44(0.41), ATF3(0.47), B230120H23RIK(0.41), BARX2(0.43), CALML3(0.50), CAPNS2(0.48), CCDC3(0.47), COL17A1(0.51), COL18A1(0.41), CSPG4(0.45), CXCL14(0.48), DMKN(0.51), DSC3(0.45), DSG3(0.41), ECM1(0.43), EGR1(0.41), FOS(0.42), FOSB(0.43), FXYD3(0.41), FZD2(0.42), GPR30(0.40), GREM1(0.45), HSPB1(0.47), HSPB8(0.41), JAG1(0.43)…
[Term]
id: CL:0000115
name: endothelial cell
namespace: cell
def: "An endothelial cell comprises the outermost layer or lining of anatomical structures and can be squamous or cuboidal. In mammals, endothelial cell has vimentin filaments and is derived from the mesoderm." [GOC:tfm, http://en.wikipedia.org/wiki/Endothelial_cell, https://sourceforge.net/tracker/?func=detail&atid=440764&aid=3364936&group_id=36855, MESH:D042783, PMID:21275341]
comment: From FMA: 9.07.2001: Endothelial cell has always been classified as a kind of epithelial cell, specifically a squamous cell but that is not true. First, endothelial cell can either be squamous or cuboidal (e.g. high-endothelial cell) and secondly, it has different embryological derivation (mesodermal) than a true epithelial cell (ectodermal and endodermal). The basis for present classifi…
synonym: "endotheliocyte" EXACT []
xref: BTO:0001176
xref: CALOHA:TS-0278
xref: FMA:66772
is_a: CL:0000213 ! lining cell
is_a: CL:0002078 ! meso-epithelial cell
OnClass-computed marker genes: ADAM23(0.43), BMP2(0.42), CLEC1B(0.51), CLEC4G(0.84), DNASE1L3(0.64), EHD3(0.48), F8(0.70), FAM167B(0.42), FLT4(0.54), GPR182(0.55), KDR(0.41), MRC1(0.69), OIT3(0.85), PLXNC1(0.40), PTPRB(0.41), STAB2(0.78),
[Term]
id: CL:0000116
name: pioneer neuron
namespace: cell
def: "Pioneer neurons establish a pathway in the developing central nervous system and then undergo programmed cell death once the adult axons, which follow them, have made connections with the target site. Thus, they are a transient cell type involved in axon guidance." [GOC:cvs, GOC:tfm]
xref: FBbt:00005128
is_a: CL:0000540 ! neuron
OnClass-computed marker genes: CBLN1(0.44), CDR1(0.56), GABRA6(0.49), RIMS1(0.47), UNC13C(0.50),
[Term]
id: CL:0000117
name: CNS neuron (sensu Vertebrata)
namespace: cell
is_a: CL:2000029 ! central nervous system neuron
relationship: develops_from CL:0000337 ! neuroblast (sensu Vertebrata)
OnClass-computed marker genes: CALN1(0.49), CBLN1(0.41), CDR1(0.57), GABRA6(0.47), NRXN3(0.42), RIMS1(0.47), SYT1(0.44), UNC13C(0.52),
[Term]
id: CL:0000118
name: basket cell
namespace: cell
is_a: CL:0000117 ! CNS neuron (sensu Vertebrata)
OnClass-computed marker genes: 6330527O06RIK(0.58), A930011O12RIK(0.42), AI593442(0.49), ARPP21(0.44), CACNG2(0.49), CACNG3(0.63), CALN1(0.63), CAMKV(0.50), CDR1(0.47), CNKSR2(0.40), CPLX1(0.48), DDN(0.42), DLGAP2(0.55), DLX6(0.45), DRD1A(0.46), GABRA1(0.46), GABRA4(0.41), GABRD(0.50), GABRG2(0.48), GAD2(0.51), GAP43(0.41), GPR6(0.50), GPR88(0.41), GRIA1(0.41), GRIN2B(0.60), GRM5(0.46), HPCA(0.44…
[Term]
id: CL:0000119
name: cerebellar Golgi cell
namespace: cell
def: "Large intrinsic neuron located in the granule layer of the cerebellar cortex that extends its dendrites into the molecular layer where they receive contact from parallel fibers. The axon of the Golgi cell enters ramifies densely in the granule layer and enters into a complex arrangement with mossy fiber terminals and granule cell dendrites to form the cerebellar glomerulus. Llinas, Walton a…
synonym: "cerebellar Golgi neuron" EXACT []
synonym: "cerebellum Golgi cell" EXACT []
synonym: "Golgi cell" EXACT []
synonym: "Golgi neuron" EXACT []
is_a: CL:0000402 ! CNS interneuron
is_a: CL:0011005 ! GABAergic interneuron
is_a: CL:1001611 ! cerebellar neuron
OnClass-computed marker genes: 6330527O06RIK(0.59), A930011O12RIK(0.42), AI593442(0.50), ANO3(0.40), ARPP21(0.44), CACNG2(0.49), CACNG3(0.64), CALN1(0.63), CAMKV(0.51), CDR1(0.46), CNKSR2(0.41), CNR1(0.40), CPLX1(0.49), DDN(0.43), DLGAP2(0.56), DLX6(0.46), DRD1A(0.46), GABRA1(0.46), GABRA4(0.42), GABRD(0.50), GABRG2(0.49), GAD2(0.52), GAP43(0.41), GPR6(0.51), GPR88(0.41), GRIA1(0.41), GRIN2B(0.61…
[Term]
id: CL:0000120
name: granule cell
namespace: cell
xref: BTO:0003393
is_a: CL:0000117 ! CNS neuron (sensu Vertebrata)
OnClass-computed marker genes: 6330527O06RIK(0.42), A930011O12RIK(0.40), CACNG3(0.45), CALN1(0.56), CDR1(0.55), CPLX1(0.42), GABRA1(0.41), GABRA6(0.42), GABRD(0.43), GRIN2B(0.44), HRH3(0.40), NRSN2(0.52), NRXN3(0.46), RBFOX3(0.41), RIMS1(0.46), SNAP25(0.41), SYT1(0.48), UNC13C(0.51),
[Term]
id: CL:0000121
name: Purkinje cell
namespace: cell
def: "The output neuron of the cerebellar cortex." [MESH:A08.186.211.132.810.428.200.212.600]
synonym: "cerebellar Purkinje cell" EXACT []
synonym: "cerebellum Purkinje cell" EXACT []
synonym: "Purkinje neuron" EXACT []
synonym: "Purkinje's cell" EXACT []
xref: BTO:0001011
xref: CALOHA:TS-0845
xref: FMA:67969
is_a: CL:0000117 ! CNS neuron (sensu Vertebrata)
is_a: CL:0000527 ! efferent neuron
is_a: CL:1001611 ! cerebellar neuron
OnClass-computed marker genes: 6330527O06RIK(0.70), AI593442(0.59), ANO3(0.46), ARPP21(0.48), CACNG2(0.53), CACNG3(0.76), CALN1(0.63), CAMKV(0.60), CNKSR2(0.42), CNTN5(0.47), CPLX1(0.50), CYP46A1(0.41), DDN(0.51), DLGAP2(0.66), DLX6(0.55), DRD1A(0.55), DRD2(0.45), FBLL1(0.41), GABRA1(0.46), GABRA2(0.40), GABRA4(0.50), GABRD(0.52), GABRG2(0.55), GAD2(0.61), GAP43(0.42), GM10754(0.46), GPR6(0.61), …
[Term]
id: CL:0000122
name: stellate neuron
namespace: cell
xref: BTO:0002316
is_a: CL:0000117 ! CNS neuron (sensu Vertebrata)
OnClass-computed marker genes: 6330527O06RIK(0.48), A930011O12RIK(0.41), AI593442(0.41), CACNG2(0.44), CACNG3(0.52), CALN1(0.59), CAMKV(0.41), CDR1(0.53), CPLX1(0.45), DLGAP2(0.45), GABRA1(0.43), GABRD(0.46), GABRG2(0.42), GAD2(0.42), GPR6(0.41), GRIN2B(0.50), HRH3(0.46), KCNA4(0.46), KCNJ4(0.41), NRSN2(0.60), NRXN3(0.48), RBFOX3(0.42), RGS8(0.42), RIMS1(0.44), SIX3(0.41), SNAP25(0.41), SYT1(0.50…
[Term]
id: CL:0000123
name: neuron associated cell (sensu Vertebrata)
namespace: cell
is_a: CL:0000095 ! neuron associated cell
relationship: develops_from CL:0000333 ! migratory neural crest cell
OnClass-computed marker genes: 1810041L15RIK(0.42), 2900011O08RIK(0.42), 3110035E14RIK(0.65), 4833424O15RIK(0.63), A730017C20RIK(0.46), A930003O13RIK(0.81), A930009A15RIK(0.50), AI854517(0.69), ACCN4(0.54), APBA2(0.43), ARXES1(0.41), ASCL1(0.51), ASTN1(0.47), BCAN(0.79), C1QL1(0.84), C1QL2(0.63), CACNG4(0.69), CALB2(0.41), CALY(0.46), CHRNA4(0.55), CHST5(0.52), CNTN1(0.55), CNTN6(0.41), CSPG5(0.6…
[Term]
id: CL:0000124
name: glial cell (sensu Nematoda and Protostomia)
namespace: cell
xref: FBbt:00005144
is_a: CL:0000125 ! glial cell
relationship: develops_from CL:0000340 ! glioblast (sensu Nematoda and Protostomia)
OnClass-computed marker genes: 1500010J02RIK(0.50), 1700017B05RIK(0.41), 4632428N05RIK(0.73), AF251705(0.76), ABCA9(0.47), ABHD12(0.64), ABHD15(0.45), ABI3(0.64), ADAP2(0.77), ADORA3(0.57), AHNAK(-0.45), AIF1(0.84), ALOX5AP(0.52), ANXA2(-0.49), BASP1(0.66), BCL2A1B(0.46), BIN1(0.52), C1QA(0.94), C1QB(0.95), C1QC(0.95), C3AR1(0.64), C5AR1(0.52), CAPN3(0.48), CCR5(0.61), CD14(0.64), CD300A(0.50), C…
[Term]
id: CL:0000125
name: glial cell
namespace: cell
def: "A non-neuronal cell of the nervous system. They not only provide physical support, but also respond to injury, regulate the ionic and chemical composition of the extracellular milieu. Guide neuronal migration during development, and exchange metabolites with neurons." [MESH:A08.637]
synonym: "neuroglia" RELATED []
synonym: "neuroglial cell" EXACT []
xref: BTO:0002606
xref: CALOHA:TS-0415
xref: FMA:54536
is_a: CL:0000095 ! neuron associated cell
relationship: develops_from CL:0000030 {comment="It is unclear that all glial cells develop from a cell type called a glioblast. Radial glial cells develop from neuroepithelial cells and other types of glial cells develop from other precursors. Unless glioblast is meant to describe any cell that can give rise to a glial cell, this relationship needs further investigation."} ! glioblast
OnClass-computed marker genes: 1500010J02RIK(0.45), 4632428N05RIK(0.64), AF251705(0.68), ABCA9(0.42), ABHD12(0.62), ABI3(0.56), ADAP2(0.68), ADORA3(0.51), AHNAK(-0.44), AIF1(0.75), ALOX5AP(0.45), ANXA2(-0.48), BASP1(0.64), BCL2A1B(0.40), BIN1(0.49), C1QA(0.83), C1QB(0.85), C1QC(0.85), C3AR1(0.57), C5AR1(0.46), CAPN3(0.42), CCR5(0.54), CD14(0.56), CD300A(0.44), CD33(0.53), CD37(0.42), CD53(0.50), …
[Term]
id: CL:0000126
name: macroglial cell
namespace: cell
def: "A neuroglial cell of ectodermal origin, i.e., the astrocytes and oligodendrocytes considered together." [GOC:tfm, ISBN:0721662544]
synonym: "macrogliocyte" EXACT []
xref: BTO:0000771
xref: CALOHA:TS-2027
xref: FMA:54538
is_a: CL:0000243 ! glial cell (sensu Vertebrata)
OnClass-computed marker genes: 1190005I06RIK(0.41), 1500004A13RIK(0.50), 1700047M11RIK(0.67), 1700063D05RIK(0.51), 2610017I09RIK(0.54), 2810468N07RIK(0.69), 6330503K22RIK(0.58), A230001M10RIK(0.53), AATK(0.60), ABCA2(0.51), ABLIM2(0.41), ADAMTS4(0.48), ADAP1(0.44), ADORA1(0.50), AMPH(0.41), ANK2(0.48), ANKS1B(0.64), ANLN(0.47), ANO4(0.62), APBB1(0.50), APLP1(0.69), APOD(0.62), ARHGEF10(0.42), ARN…
[Term]
id: CL:0000127
name: astrocyte
namespace: cell
def: "A class of large neuroglial (macroglial) cells in the central nervous system - the largest and most numerous neuroglial cells in the brain and spinal cord. Astrocytes (from 'star' cells) are irregularly shaped with many long processes, including those with 'end feet' which form the glial (limiting) membrane and directly and indirectly contribute to the blood-brain barrier. They regulate the…
comment: Astrocytes are reportedly CD68-negative, CD121a-positive, CD184-positive, CD192-positive, CRF-positive, EGFR-positive, GFAP-positive, GLUT1-positive, MBP-negative, and NGFR-positive.
synonym: "astrocytic glia" EXACT []
xref: BTO:0000099
xref: CALOHA:TS-0060
xref: FMA:54537
is_a: CL:0000126 ! macroglial cell
OnClass-computed marker genes: 1500004A13RIK(0.43), 1700047M11RIK(0.61), 1700063D05RIK(0.42), 2610017I09RIK(0.50), 2810468N07RIK(0.59), 6330503K22RIK(0.49), A230001M10RIK(0.44), AATK(0.52), ABCA2(0.43), ADAMTS4(0.40), ADORA1(0.46), ANK2(0.48), ANKS1B(0.54), ANO4(0.52), APBB1(0.43), APLP1(0.61), APOD(0.53), ARNT2(0.46), ARSG(0.46), ASPA(0.53), BCAS1(0.51), BFSP2(0.49), C030030A07RIK(0.60), CADM4(0…
[Term]
id: CL:0000128
name: oligodendrocyte
namespace: cell
def: "A class of large neuroglial (macroglial) cells in the central nervous system. Form the insulating myelin sheath of axons in the central nervous system." [http://en.wikipedia.org/wiki/Oligodendrocyte, MESH:A08.637.600, MESH:D009836]
comment: Oligodendrocytes are reportedly MDP-positive and CD4-negative.
synonym: "oligodendroglia" RELATED []
synonym: "OLs" EXACT [PMID:8734446]
xref: BTO:0000962
xref: CALOHA:TS-0709
xref: FMA:54540
is_a: CL:0000126 ! macroglial cell
relationship: develops_from CL:0002453 ! oligodendrocyte precursor cell
OnClass-computed marker genes: 1190005I06RIK(0.43), 1500004A13RIK(0.52), 1700047M11RIK(0.69), 1700063D05RIK(0.52), 2610017I09RIK(0.55), 2810468N07RIK(0.72), 5031439G07RIK(0.40), 6330503K22RIK(0.61), A230001M10RIK(0.55), AATK(0.62), ABCA2(0.54), ABLIM2(0.43), ADAMTS4(0.50), ADAP1(0.46), ADCY5(0.41), ADORA1(0.52), AGPAT4(0.43), AIF1L(0.40), AMPH(0.43), ANK2(0.50), ANKS1B(0.66), ANLN(0.50), ANO4(0.6…
[Term]
id: CL:0000129
name: microglial cell
namespace: cell
def: "A central nervous system macrophage found in the parenchyma of the central nervous system. Marker include CD11b-positive, F4/80-positive, and CD68-positive." [GOC:add, GOC:dsd, GOC:tfm, http://en.wikipedia.org/wiki/Microglia, ISBN:0721601464, MESH:D017628, PMID:11517395, PMID:12430718, PMID:14561199, PMID:14612429, PMID:16177057, PMID:19461673, PMID:2089275]
comment: Markers: Mouse: CD11b+, F4/80+, CD68+. They represent ~12% of the cells in the CNS, but they are not uniformly distributed within the CNS. A normal adult mouse brain has approximately 3.5x10e6 microglia. Microglia are also reportedly CD3-negative, CD4-positive, CD8-negative, CD11b-positive, CD11c-high, CD14-negative, CD19-negative, CD45-low, CD56-negative, CD163-negative, CD200R-positive…
synonym: "brain macrophage" BROAD []
synonym: "brain-resident macrophage" EXACT []
synonym: "hortega cells" EXACT [http://www.copewithcytokines.de/]
synonym: "MF.microglia.CNS" RELATED []
synonym: "microglia" EXACT []
synonym: "microgliocyte" EXACT [http://www.copewithcytokines.de/]
xref: BTO:0000078
xref: BTO:0000962
xref: FMA:54539
xref: FMA:54540
is_a: CL:0000243 ! glial cell (sensu Vertebrata)
is_a: CL:0000878 ! central nervous system macrophage
relationship: develops_from CL:0002453 ! oligodendrocyte precursor cell
OnClass-computed marker genes: 1500010J02RIK(0.50), 1700017B05RIK(0.41), 4632428N05RIK(0.74), AF251705(0.77), ABCA9(0.48), ABHD12(0.63), ABHD15(0.46), ABI3(0.65), ADAP2(0.77), ADORA3(0.58), AHNAK(-0.44), AIF1(0.85), ALOX5AP(0.53), ANXA2(-0.47), ARRB2(0.40), BASP1(0.67), BCL2A1B(0.46), BIN1(0.49), C1QA(0.94), C1QB(0.96), C1QC(0.96), C3AR1(0.64), C5AR1(0.52), CAPN3(0.48), CCL12(0.40), CCR5(0.61), C…
[Term]
id: CL:0000130
name: neuron associated cell (sensu Nematoda and Protostomia)
namespace: cell
is_a: CL:0000095 ! neuron associated cell
OnClass-computed marker genes: 1810041L15RIK(0.41), 2900011O08RIK(0.42), 3110035E14RIK(0.66), 4833424O15RIK(0.62), A730017C20RIK(0.46), A930003O13RIK(0.80), A930009A15RIK(0.49), AI854517(0.68), ACCN4(0.53), APBA2(0.43), ARXES1(0.40), ASCL1(0.51), ASTN1(0.47), BCAN(0.79), C1QL1(0.84), C1QL2(0.62), CACNG4(0.69), CALB2(0.41), CALY(0.46), CHRNA4(0.54), CHST5(0.51), CNTN1(0.55), CNTN6(0.40), CSPG5(0.6…
[Term]
id: CL:0000131
name: gut endothelial cell
namespace: cell
is_a: CL:0000115 ! endothelial cell
relationship: develops_from CL:0000223 ! endodermal cell
OnClass-computed marker genes: ADAM23(0.44), BMP2(0.43), CLEC1B(0.51), CLEC4G(0.84), DNASE1L3(0.65), EHD3(0.49), F8(0.71), FAM167B(0.43), FLT4(0.55), GPR182(0.53), KDR(0.43), MRC1(0.70), OIT3(0.85), PTPRB(0.43), STAB2(0.79), TMEM132E(0.40),
[Term]
id: CL:0000132
name: corneal endothelial cell
namespace: cell
def: "Cell of the single layer of large flattened cells covering the surface of the cornea." [GOC:tfm, MESH:A09.371.060.067.31]
xref: CALOHA:TS-0172
xref: FMA:70614
is_a: CL:0000076 ! squamous epithelial cell
is_a: CL:0000710 ! neurecto-epithelial cell
relationship: develops_from CL:0000008 ! migratory cranial neural crest cell
OnClass-computed marker genes: 0610005C13RIK(0.44), 0610031O16RIK(0.47), 1100001G20RIK(0.58), 1300017J02RIK(0.63), 1500017E21RIK(0.43), 1810008I18RIK(0.42), 2010003K15RIK(0.57), 2810007J24RIK(0.79), 5033403H07RIK(0.54), 5830473C10RIK(0.45), AI182371(0.69), AADAC(0.44), AADAT(0.53), AASS(0.41), ABCB11(0.57), ABCC2(0.48), ABCC6(0.42), ABCG8(0.43), ACAA1B(0.43), ACAT3(0.67), ACMSD(0.44), ACNAT2(0.50…
[Term]
id: CL:0000133
name: neurectodermal cell
namespace: cell
def: "Ectoderm destined to be nervous tissue." [GOC:tfm, ISBN:068340007X]
synonym: "neurectoderm cell" EXACT []
is_a: CL:0000221 ! ectodermal cell
OnClass-computed marker genes: 1190003J15RIK(0.49), ACPP(0.45), ADCY1(0.40), ANXA1(0.41), ANXA8(0.62), AQP3(0.56), ARHGAP44(0.46), ATF3(0.43), BARX2(0.56), BOK(0.42), CALML3(0.68), CAPNS2(0.64), CCDC3(0.41), CCL27A(0.44), CD109(0.43), CHAT(0.45), COL17A1(0.66), COL8A2(0.45), CXCL14(0.62), DMKN(0.66), DSC3(0.57), DSG3(0.52), DSP(0.54), EFNA3(0.45), EFNA5(0.42), EPHB6(0.43), ESYT3(0.43), FAM132A(0.…
[Term]
id: CL:0000134
name: mesenchymal stem cell
namespace: cell
alt_id: CL:0002452
def: "A connective tissue cell that normally gives rise to other cells that are organized as three-dimensional masses. This cell type is CD73-positive, CD90-positive, CD105-positive, CD45-negative, CD34-negative, and MHCII-negative. They may further differentiate into osteoblasts, adipocytes, myocytes, neurons, or chondroblasts in vitro. Originally described as residing in the bone marrow, this c…
comment: Many but not all mesenchymal cells derive from the mesoderm. MSCs are reportedly CD3-negative, CD4-negative, CD5-negative, CD8-negative, CD11a-negative, CD11b-negative, CD14-negative, CD19-negative, CD29-positive, CD31-negative, CD34-negative, CD38-negative, CD40-negative, CD44-positive, CD45-negative, CD49-positive, CD54-positive, CD66b-negative, CD79a-negative, CD80-negative, CD102-pos…
synonym: "BMSC" NARROW []
synonym: "bone marrow stromal cells" NARROW []
synonym: "CFU-F" RELATED []
synonym: "colony-forming unit-fibroblast" NARROW []
synonym: "marrow stromal cells" NARROW [PMID:11378515]
synonym: "mesenchymal precursor cell" RELATED []
synonym: "mesenchymal progenitor cells" RELATED PLURAL [MESH:D044982]
synonym: "mesenchymal stem cell" RELATED []
synonym: "mesenchymal stromal cell" RELATED []
synonym: "mesenchymal stromal cells" RELATED PLURAL []
synonym: "MSC" RELATED [PMID:11378515]
synonym: "stem cells, mesenchymal" RELATED PLURAL [MESH:D044982]
xref: BTO:0002625
xref: BTO:0003298
xref: FMA:70546
is_a: CL:0000048 ! multi fate stem cell
is_a: CL:0000219 ! motile cell
is_a: CL:0002320 ! connective tissue cell
OnClass-computed marker genes: 5031426D15RIK(0.50), 6330406I15RIK(0.56), 9030425E11RIK(0.49), A430110N23RIK(0.48), AI607873(0.57), ABCA8A(0.43), ABI3BP(0.58), ADAMTS1(0.43), ADAMTS2(0.58), ADAMTS5(0.59), ADAMTSL1(0.48), ADM(0.47), AEBP1(0.71), AGTR1A(0.44), AKAP12(0.40), ALDH1A3(0.46), ANGPTL2(0.45), ANGPTL4(0.54), ANTXR1(0.49), ANTXR2(0.45), AOC3(0.41), ARHGAP20(0.48), ARSI(0.42), AXL(0.51), BGN…
[Term]
id: CL:0000135
name: fibrocyte
namespace: cell
def: "An inactive fibroblast; cytoplasm is sparse, endoplasmic reticulum is scanty with flattened nucleus. Term used by some histologists; when fibroblasts become relatively inactive in fiber formation. However, this cell has the potential for fibrogenesis in quiescent connective tissue of the adult, as well as during development, other histologists prefer to use the term fibroblast in all circum…
comment: Cultured human fibrocytes are MHCI-positive, MHCII-positive, CD1a-negative, CD3-negative, CD4-negative, CD8-negative, CD10-negative, CD11b-positive, CD13-positive, CD14-negative, CD16-negative, CD18-positive, CD19-negative, CD25-negative, CD29-positive, CD32-positive, CD33-negative, CD34-positive, CD38-negative, CD40-positive, CD44-negative, CD45RO-positive, CD49a-positive, CD49b-positiv…
xref: FMA:63879
is_a: CL:0000499 ! stromal cell
relationship: develops_from CL:0000057 ! fibroblast
OnClass-computed marker genes:
[Term]
id: CL:0000136
name: fat cell
namespace: cell
alt_id: CL:0000450
def: "A fat-storing cell found mostly in the abdominal cavity and subcutaneous tissue of mammals. Fat is usually stored in the form of triglycerides." [MESH:A11.329.114]
synonym: "adipocyte" EXACT []
synonym: "adipose cell" EXACT []
xref: BTO:0000443
xref: CALOHA:TS-0012
xref: FMA:63880
is_a: CL:0000325 ! stuff accumulating cell
is_a: CL:0002320 ! connective tissue cell
relationship: develops_from CL:0000134 ! mesenchymal stem cell
OnClass-computed marker genes: C3(0.41),
[Term]
id: CL:0000137
name: osteocyte
namespace: cell
def: "A mature osteoblast that has become embedded in the bone matrix. They occupy a small cavity, called lacuna, in the matrix and are connected to adjacent osteocytes via protoplasmic projections called canaliculi." [GOC:tfm, MESH:A11.329.629.500]
comment: VSAO relationship simplified OBO_REL:integral_part_of VSAO:0000118
synonym: "bone cell" BROAD []
xref: BTO:0002038
xref: CALOHA:TS-1167
xref: FMA:66779
xref: VSAO:0000124
is_a: CL:0001035 ! bone cell
relationship: develops_from CL:0001040 ! non-terminally differentiated osteoblast
OnClass-computed marker genes: 5031426D15RIK(0.51), 6330406I15RIK(0.60), 9030425E11RIK(0.51), A430110N23RIK(0.49), AI607873(0.59), ABCA8A(0.47), ABI3BP(0.61), ACE(0.41), ADAMTS1(0.44), ADAMTS2(0.61), ADAMTS5(0.61), ADAMTSL1(0.47), ADM(0.47), AEBP1(0.73), AGTR1A(0.45), AKAP12(0.42), ALDH1A3(0.46), ANGPTL2(0.47), ANGPTL4(0.55), ANTXR1(0.50), ANTXR2(0.45), ANXA1(0.40), AOC3(0.42), ARHGAP20(0.47), AR…
[Term]
id: CL:0000138
name: chondrocyte
namespace: cell
def: "Skeletogenic cell that is terminally differentiated, secretes an avascular, GAG-rich matrix, is embedded in cartilage tissue matrix, retains the ability to divide, and develops from a chondroblast cell." [GO_REF:0000034, MESH:A11.329.171]
synonym: "cartilage cell" EXACT []
xref: BTO:0000249
xref: CALOHA:TS-0138
xref: FMA:66782
is_a: CL:0000153 ! glycosaminoglycan secreting cell
is_a: CL:0000667 ! collagen secreting cell
relationship: develops_from CL:0000058 ! chondroblast
OnClass-computed marker genes: 1500015O10RIK(0.52), 3110079O15RIK(0.42), 9930013L23RIK(0.55), ACAN(0.67), CHAD(0.71), CILP2(0.52), CLEC3A(0.49), COL11A1(0.73), COL11A2(0.47), COL2A1(0.61), COL9A1(0.55), COL9A2(0.57), CYTL1(0.41), FZD9(0.44), GDF5(0.41), HAPLN1(0.46), IBSP(0.45), MATN3(0.43), MFI2(0.52), SUSD5(0.43), UCMA(0.66), WIF1(0.74),
[Term]
id: CL:0000140
name: odontocyte
namespace: cell
def: "Skeletogenic cell that secretes dentine matrix, is derived from odontogenic papilla. Embedded in dentine tissue, and is the transformation of a non-terminally differentiated odontoblast cell." [GO_REF:0000034]
is_a: CL:0002320 ! connective tissue cell
relationship: develops_from CL:0000060 ! odontoblast
relationship: develops_from CL:0000134 ! mesenchymal stem cell
OnClass-computed marker genes: 6330406I15RIK(0.47), ABCA8A(0.45), ABI3BP(0.49), ADAMTS2(0.51), ADAMTS5(0.43), AEBP1(0.56), ANGPTL2(0.41), AXL(0.44), BGN(0.49), BICC1(0.44), C1RA(0.55), C1S(0.57), C3(0.50), C4B(0.40), C7(0.47), CCDC80(0.48), CCL11(0.47), CD248(0.52), CLEC3B(0.60), COL14A1(0.49), COL1A1(0.58), COL1A2(0.60), COL3A1(0.58), COL5A1(0.46), COL5A2(0.48), COL6A1(0.57), COL6A2(0.56), COL6A…
[Term]
id: CL:0000141
name: cementocyte
namespace: cell
def: "An osteocytelike cell with numerous processes, trapped in a lacuna in the cement of the tooth." [ISBN:0781733901]
comment: CHECK: wikipedia says that cementocytes no longer produce cementum, but the phenoscape def is: Skeletogenic cell that produces cementum, is part of the odontogenic papilla, and is a transformation of a cementoblast cell (no change to existing def).
xref: FMA:63003
is_a: CL:0000137 ! osteocyte
relationship: develops_from CL:0000061 ! cementoblast
OnClass-computed marker genes: 5031426D15RIK(0.51), 6330406I15RIK(0.61), 9030425E11RIK(0.51), A430110N23RIK(0.49), AI607873(0.59), ABCA8A(0.47), ABI3BP(0.61), ACE(0.41), ADAMTS1(0.44), ADAMTS2(0.62), ADAMTS5(0.61), ADAMTSL1(0.48), ADM(0.48), AEBP1(0.73), AGTR1A(0.45), AKAP12(0.42), ALDH1A3(0.45), ANGPTL2(0.47), ANGPTL4(0.55), ANTXR1(0.50), ANTXR2(0.45), ANXA1(0.40), AOC3(0.42), ARHGAP20(0.47), AR…
[Term]
id: CL:0000142
name: hyalocyte
namespace: cell
def: "A cell occurring in the peripheral part of the vitreous body of the eye that may be responsible for production of hyaluronic acid and collagen." [GOC:tfm, PMID:19073178]
synonym: "vitreous cell" RELATED []
xref: BTO:0004271
xref: FMA:70620
is_a: CL:0000499 ! stromal cell
OnClass-computed marker genes:
[Term]
id: CL:0000143
name: guidepost cell
namespace: cell
is_a: CL:0000130 ! neuron associated cell (sensu Nematoda and Protostomia)
OnClass-computed marker genes: 1810041L15RIK(0.40), 2900011O08RIK(0.41), 3110035E14RIK(0.65), 4833424O15RIK(0.61), A730017C20RIK(0.45), A930003O13RIK(0.79), A930009A15RIK(0.48), AI854517(0.67), ACCN4(0.52), APBA2(0.42), ASCL1(0.50), ASTN1(0.47), BCAN(0.77), C1QL1(0.82), C1QL2(0.61), CACNG4(0.67), CALB2(0.40), CALY(0.45), CHRNA4(0.53), CHST5(0.50), CNTN1(0.54), CSPG5(0.66), DBC1(0.63), DBX2(0.43),…
[Term]
id: CL:0000144
name: obsolete cell by function
namespace: cell
def: "OBSOLETE: A classification of cells by their primary end goal or behavior." [FB:ma]
comment: This term was made obsolete because there is no difference in meaning between it and 'cell', as any cell can be classified by its function or behavior. If you have used this term in annotation, please replace it with cell (CL:0000000), native cell (CL:0000003), or cell in vitro (CL:0001034) as appropriate.
is_obsolete: true
consider: CL:0000000
consider: CL:0000003
consider: CL:0001034
[Term]
id: CL:0000145
name: professional antigen presenting cell
namespace: cell
def: "A cell capable of processing and presenting lipid and protein antigens to T cells in order to initiate an immune response." [GOC:add, ISBN:0781735149]
comment: Note change of name; nearly all somatic cells can present antigens to T cells via MHC Class I complexes leading to effector responses, but professional antigen presenting cells constitutively express MHC Class II as well as costimulatory molecules, and thus can initiate immune responses via T cells.
synonym: "APC" BROAD []
is_a: CL:0000473 ! defensive cell
[Term]
id: CL:0000146
name: simple columnar epithelial cell
namespace: cell
is_a: CL:0000075 ! columnar/cuboidal epithelial cell
OnClass-computed marker genes: AADAT(0.50), ACSM1(0.43), ACSM2(0.44), AKR1C21(0.41), ALDH8A1(0.52), ALDOB(0.47), APOC3(0.41), APOM(0.43), ASPDH(0.40), AZGP1(0.45), BC089597(0.40), BHMT2(0.43), CDH16(0.44), CYP2A4(0.42), CYP2D9(0.41), CYP2E1(0.45), CYP2J5(0.54), CYP4A10(0.41), FBP1(0.44), FXYD2(0.54), G6PC(0.43), GLYAT(0.50), HGD(0.50), KAP(0.49), KEG1(0.57), KNG2(0.42), LRP2(0.41), MIOX(0.46), PA…
[Term]
id: CL:0000147
name: pigment cell
namespace: cell
def: "A pigment cell is a cell that contains pigment granules." [GOC:tfm]
synonym: "chromatocyte" EXACT []
synonym: "chromatophore" EXACT []
xref: VHOG:0001678
is_a: CL:0000325 ! stuff accumulating cell
[Term]
id: CL:0000148
name: melanocyte
namespace: cell
alt_id: CL:0000572
def: "A pigment cell derived from the neural crest. Contains melanin-filled pigment granules, which gives a brown to black appearance." [SANBI:mhl]
synonym: "melanophore" NARROW []
xref: BTO:0000847
xref: CALOHA:TS-0613
xref: FMA:70545
xref: VHOG:0001679
is_a: CL:0000147 ! pigment cell
is_a: CL:0002371 ! somatic cell
relationship: develops_from CL:0000541 ! melanoblast
[Term]
id: CL:0000149
name: visual pigment cell
namespace: cell
synonym: "pigment cell" BROAD []
is_a: CL:0000147 ! pigment cell
OnClass-computed marker genes: ESM1(0.41),
[Term]
id: CL:0000150
name: glandular epithelial cell
namespace: cell
def: "A specialized epithelial cell that is capable of synthesizing and secreting certain biomolecules." [GOC:tfm]
xref: CALOHA:TS-2085
xref: FMA:86494
is_a: CL:0000066 ! epithelial cell
is_a: CL:0000151 ! secretory cell
is_a: CL:0002371 ! somatic cell
[Term]
id: CL:0000151
name: secretory cell
namespace: cell
def: "A cell that specializes in controlled release of one or more substances." [GOC:tfm, ISBN:0721662544]
xref: BTO:0003659
xref: FMA:86916
is_a: CL:0000003 ! native cell
[Term]
id: CL:0000152
name: exocrine cell
namespace: cell
def: "A cell of an exocrine gland; i.e. a gland that discharges its secretion via a duct." [ISBN:0198547684]
xref: FMA:16014
is_a: CL:0000151 ! secretory cell
[Term]
id: CL:0000153
name: glycosaminoglycan secreting cell
namespace: cell
def: "A cell that secretes glycosaminoglycans." [GOC:tfm]
synonym: "GAG secreting cell" EXACT []
synonym: "hyaluronic acid secreting cell" NARROW []
is_a: CL:0000327 ! extracellular matrix secreting cell
is_a: CL:0000447 ! carbohydrate secreting cell
OnClass-computed marker genes: 1500015O10RIK(0.52), 3110079O15RIK(0.42), 9930013L23RIK(0.55), ACAN(0.67), CHAD(0.71), CILP2(0.52), CLEC3A(0.50), COL11A1(0.73), COL11A2(0.47), COL2A1(0.61), COL9A1(0.55), COL9A2(0.57), CYTL1(0.41), FZD9(0.44), GDF5(0.41), HAPLN1(0.46), IBSP(0.45), MATN3(0.43), MFI2(0.52), SUSD5(0.43), UCMA(0.66), WIF1(0.74),
[Term]
id: CL:0000154
name: protein secreting cell
namespace: cell
is_a: CL:0000151 ! secretory cell
[Term]
id: CL:0000155
name: peptic cell
namespace: cell
def: "A cell that is usually basal in position, cuboidal with round nucleus, short microvilli, secretes pepsinogen." [GOC:tfm]
synonym: "chief cell of stomach" EXACT []
synonym: "gastric chief cell" EXACT []
synonym: "pepsinogen secreting cell" EXACT []
synonym: "zymogenic cell" EXACT []
xref: FMA:62902
is_a: CL:0000154 ! protein secreting cell
is_a: CL:0002659 ! glandular cell of stomach
OnClass-computed marker genes: 2210010C04RIK(0.48), 2210019I11RIK(0.41), 5330417C22RIK(0.40), A230057D06RIK(0.43), A330076H08RIK(0.56), A530058N18RIK(0.51), ABCC8(0.60), AMY2B(0.52), B830017H08RIK(0.62), BEX2(0.44), BHLHA15(0.53), C2CD4B(0.49), CADPS(0.46), CAMK2B(0.50), CAR10(0.42), CEL(0.50), CELA2A(0.51), CELA3B(0.50), CELF3(0.42), CHGA(0.63), CHGB(0.58), CHIC1(0.47), CLPS(0.44), CPA1(0.50), C…
[Term]
id: CL:0000156
name: obsolete antibody secreting cell
namespace: cell
def: "OBSOLETE: A cell of the lymphoid series that can react with antigen to produce specific cell products called antibodies. Various cell subpopulations, often B cells, can be defined, based on the different classes of immunoglobulins that they synthesize." []
comment: Consider using 'B cell ; CL:0000236' or one of its children instead.
is_obsolete: true
[Term]
id: CL:0000157
name: surfactant secreting cell
namespace: cell
def: "A cell that specializes in secretion of surfactant in the alveoli of the lung." [GOC:tfm, ISBN:0721662544]
is_a: CL:0000151 ! secretory cell
[Term]
id: CL:0000158
name: club cell
namespace: cell
def: "Epithelial progenitor cell of the lung. Club cells are dome-shaped with short microvilli but no cilia. They function to protect the bronchiolar epithelium. Club cells also multiply and differentiate into ciliated cells to regenerate the bronchiolar epithelium." [DOI:10.1183/09031936.00146609, DOI:https\://doi.org/10.1378/chest.12-2762, GOC:tfm, PMID:28128362, PMID:7905712]
synonym: "bronchiolar non-ciliated cell" EXACT []
synonym: "Clara cell" EXACT []
synonym: "club cell of bronchiole" EXACT []
xref: BTO:0004811
xref: FMA:14119
is_a: CL:0000157 ! surfactant secreting cell
is_a: CL:0002328 ! bronchial epithelial cell
OnClass-computed marker genes:
[Term]
id: CL:0000159
name: seromucus secreting cell
namespace: cell
is_a: CL:0000151 ! secretory cell
[Term]
id: CL:0000160
name: goblet cell
namespace: cell
def: "A cell of the epithelial lining that produce and secrete mucins." [MESH:A03.492.411.369.320]
synonym: "chalice cell" EXACT []
xref: BTO:0001540
xref: FMA:13148
xref: http://en.wikipedia.org/wiki/Goblet_cell
is_a: CL:0000150 ! glandular epithelial cell
is_a: CL:0000319 ! mucus secreting cell
OnClass-computed marker genes: 1110017F19RIK(0.52), 1810007I06RIK(0.50), 1810030J14RIK(0.66), 2210415F13RIK(0.41), 2700086A05RIK(0.52), 5330417C22RIK(0.46), A4GNT(0.57), ABO(0.52), AGR2(0.77), ANXA13(0.64), ATOH1(0.85), ATP2C2(0.78), B3GNT6(0.45), B3GNT7(0.44), BC030870(0.54), BCAS1(0.45), BEST2(0.61), CAPN9(0.49), CDX1(0.48), CEACAM10(0.53), CGREF1(0.54), CHRM1(0.40), CHST4(0.67), CLCA3(0.59), C…
[Term]
id: CL:0000161
name: acid secreting cell
namespace: cell
is_a: CL:0000151 ! secretory cell
[Term]
id: CL:0000162
name: parietal cell
namespace: cell
def: "A large, oval stomach epithelial cell with a central nucleus; source of gastric acid. Secretes HCl." [GOC:tfm, ISBN:0517223651]
synonym: "oxyntic cell" EXACT []
xref: BTO:0001780
xref: FMA:62901
is_a: CL:0000161 ! acid secreting cell
is_a: CL:0002659 ! glandular cell of stomach
OnClass-computed marker genes: 1700045I19RIK(0.54), 1700086L19RIK(0.71), 2310015B20RIK(0.51), 5330417C22RIK(0.66), A330076H08RIK(0.55), A530058N18RIK(0.46), ABCC8(0.70), ACE2(0.52), ADAMTS18(0.41), ARHGEF16(0.41), ARX(0.43), ATP8B1(0.41), AVPR1B(0.44), BAIAP3(0.45), BEX1(0.43), BEX2(0.56), BEX4(0.44), C2CD4B(0.56), C630020P19RIK(0.43), C8B(0.54), CADPS(0.48), CALB1(0.53), CAMK2B(0.57), CASR(0.41)…
[Term]
id: CL:0000163
name: endocrine cell
namespace: cell
def: "A cell of an endocrine gland, ductless glands that secrete substances which are released directly into the circulation and which influence metabolism and other body functions." [MESH:A06.407]
synonym: "endocrinocyte" EXACT []
xref: FMA:83809
is_a: CL:0000151 ! secretory cell
[Term]
id: CL:0000164
name: enteroendocrine cell
namespace: cell
def: "An endocrine cell that is located in the epithelium of the gastrointestinal tract or in the pancreas." [GOC:tfm, SANBI:mhl]
xref: BTO:0003865
xref: FMA:62930
is_a: CL:0000150 ! glandular epithelial cell
is_a: CL:0000163 ! endocrine cell
OnClass-computed marker genes: 1700045I19RIK(0.49), 1700086L19RIK(0.58), 2210019I11RIK(0.52), 2310015B20RIK(0.57), 5330417C22RIK(0.45), A230057D06RIK(0.58), A330076H08RIK(0.77), A530058N18RIK(0.70), ABCC8(0.84), ACOT11(0.43), ADRA2A(0.45), AP3B2(0.45), APLP1(0.40), B830017H08RIK(0.81), BAIAP3(0.49), BEST3(0.40), BEX1(0.40), BEX2(0.61), BEX4(0.45), BHLHA15(0.45), BTBD17(0.47), C2CD4B(0.57), C63002…
[Term]
id: CL:0000165
name: neuroendocrine cell
namespace: cell
def: "An endocrine cell that has the specialized function to produce and secrete hormones in response to neuronal signals." [MESH:A06.688]
synonym: "neurosecretory cell" EXACT []
xref: BTO:0002691
xref: FMA:83810
is_a: CL:0000163 ! endocrine cell
is_a: CL:0000393 ! electrically responsive cell
is_a: CL:0000710 ! neurecto-epithelial cell
OnClass-computed marker genes: A330076H08RIK(0.47), A530058N18RIK(0.42), ABCC8(0.52), B830017H08RIK(0.48), BEX2(0.44), CHGA(0.56), CHGB(0.55), DISP2(0.45), FAM151A(0.49), FAM183B(0.48), G6PC2(0.54), GJD2(0.50), GNG4(0.44), IAPP(0.54), INS1(0.54), INS2(0.53), INSM1(0.49), INSRR(0.51), ISL1(0.41), KCNIP1(0.42), KCNK16(0.49), KCNMB2(0.45), LRP11(0.41), LRRC10B(0.40), NELL1(0.47), NEUROD1(0.51), NKX6…
[Term]
id: CL:0000166
name: chromaffin cell
namespace: cell
def: "A cell that stores epinephrine secretory vesicles. During times of stress, the nervous system signals the vesicles to secrete their hormonal content. Their name derives from their ability to stain a brownish color with chromic salts. Characteristically, they are located in the adrenal medulla and paraganglia of the sympathetic nervous system." [MESH:A06.224.161]
synonym: "phaeochromocyte" EXACT []
xref: BTO:0000259
xref: FMA:69263
is_a: CL:0000568 ! amine precursor uptake and decarboxylation cell
relationship: develops_from CL:0000333 ! migratory neural crest cell
OnClass-computed marker genes: 1700045I19RIK(0.45), 1700086L19RIK(0.55), 2210019I11RIK(0.43), 2310015B20RIK(0.49), 5330417C22RIK(0.56), A230057D06RIK(0.48), A330076H08RIK(0.64), A530058N18RIK(0.57), ABCC8(0.72), ADRA2A(0.50), AKR1C12(0.45), AKR1C19(0.43), ARHGEF16(0.42), ATP8B1(0.42), B830017H08RIK(0.61), BAIAP3(0.41), BEX2(0.54), BEX4(0.41), BHLHA15(0.41), C2CD4B(0.60), C630020P19RIK(0.46), CADP…
[Term]
id: CL:0000167
name: peptide hormone secreting cell
namespace: cell
is_a: CL:0000151 ! secretory cell
[Term]
id: CL:0000168
name: insulin secreting cell
namespace: cell
xref: BTO:0000783
is_a: CL:0000154 ! protein secreting cell
is_a: CL:0000167 ! peptide hormone secreting cell
OnClass-computed marker genes: 1700086L19RIK(0.40), 2210019I11RIK(0.53), 2310015B20RIK(0.48), A230057D06RIK(0.54), A330076H08RIK(0.70), A530058N18RIK(0.65), ABCC8(0.73), ACOT11(0.44), ADRA2A(0.46), AP3B2(0.40), B830017H08RIK(0.84), BAIAP3(0.40), BEX2(0.51), BHLHA15(0.44), BTBD17(0.44), C2CD4B(0.49), C630020P19RIK(0.48), CABP7(0.42), CADPS(0.57), CAMK2B(0.48), CAR10(0.57), CASR(0.41), CDH8(0.44), …
[Term]
id: CL:0000169
name: type B pancreatic cell
namespace: cell
def: "A cell that secretes insulin and is located towards the center of the islets of Langerhans." [GOC:tfm, http://en.wikipedia.org/wiki/Pancreatic_b_cell, ISBN:0517223651]
comment: Pancreatic beta cells are also reportedly CD284-positive. Upon activation, they upregulate their CD14 expression.
synonym: "B-cell of pancreatic islet" EXACT [FMA:70586]
synonym: "beta cell" BROAD [ZFA:0009102]
synonym: "beta cell islet" RELATED [MA:0002419]
synonym: "beta cell of pancreatic islet" EXACT [FMA:70586]
synonym: "insulin-secreting cell" EXACT [FMA:70586]
synonym: "pancreatic B cell" EXACT []
synonym: "pancreatic B-cell" EXACT [FMA:70586]
synonym: "pancreatic beta cell" EXACT [FMA:70586]
synonym: "pancreatic islet core" EXACT [MA:0002419]
synonym: "type B enteroendocrine cell" EXACT [FMA:70586]
xref: BTO:0000783
xref: EV:0200009
xref: FMA:70586
xref: MA:0002419
xref: ncithesaurus:Beta_Cell
is_a: CL:0000083 ! epithelial cell of pancreas
is_a: CL:0000164 ! enteroendocrine cell
is_a: CL:0000168 ! insulin secreting cell
is_a: CL:0008024 ! pancreatic endocrine cell
relationship: develops_from CL:0002351 ! progenitor cell of endocrine pancreas
OnClass-computed marker genes: 1700086L19RIK(0.40), 2210019I11RIK(0.53), 2310015B20RIK(0.48), A230057D06RIK(0.54), A330076H08RIK(0.70), A530058N18RIK(0.65), ABCC8(0.73), ACOT11(0.44), ADRA2A(0.46), AP3B2(0.40), B830017H08RIK(0.84), BAIAP3(0.40), BEX2(0.51), BHLHA15(0.44), BTBD17(0.44), C2CD4B(0.49), C630020P19RIK(0.48), CABP7(0.42), CADPS(0.57), CAMK2B(0.48), CAR10(0.57), CASR(0.41), CDH8(0.44), …
[Term]
id: CL:0000170
name: glucagon secreting cell
namespace: cell
def: "A cell that secretes glucagon." [GOC:tfm]
synonym: "glucagon-secreting cell" EXACT []
xref: FMA:84045
is_a: CL:0000167 ! peptide hormone secreting cell
OnClass-computed marker genes: 1700045I19RIK(0.51), 1700086L19RIK(0.68), 2310015B20RIK(0.45), A330076H08RIK(0.43), ABCC8(0.58), ACE2(0.61), ADAMTS18(0.44), ARX(0.55), AVPR1B(0.55), BEX2(0.45), C8B(0.57), CADPS(0.45), CALB1(0.53), CAMK2B(0.47), CCDC164(0.43), CELF3(0.48), CHGA(0.60), CHGB(0.58), CPLX2(0.42), CRYBA2(0.70), CTXN2(0.71), DBPHT2(0.68), DISP2(0.42), DPP10(0.53), FAM183B(0.61), FAM46D(0…
[Term]
id: CL:0000171
name: pancreatic A cell
namespace: cell
def: "A type of enteocrine cell found in the periphery of the islets of Langerhans that secretes glucagon." [GOC:tfm, ISBN:0721662544]
synonym: "alpha cell of iselt of Langerhans" EXACT []
synonym: "pancreatic alpha cell" EXACT []
xref: BTO:0000990
xref: FMA:70585
is_a: CL:0000083 ! epithelial cell of pancreas
is_a: CL:0002067 ! type A enteroendocrine cell
is_a: CL:0008024 ! pancreatic endocrine cell
relationship: develops_from CL:0002351 ! progenitor cell of endocrine pancreas
OnClass-computed marker genes: 1700045I19RIK(0.46), 1700086L19RIK(0.63), ABCC8(0.47), ACE2(0.60), ADAMTS18(0.44), ARX(0.55), AVPR1B(0.55), C8B(0.54), CALB1(0.51), CCDC164(0.43), CELF3(0.40), CHGA(0.48), CHGB(0.46), CRYBA2(0.66), CTXN2(0.71), DBPHT2(0.63), DPP10(0.51), FAM183B(0.52), FAM46D(0.43), FEV(0.58), GCG(0.78), GFRA3(0.46), GM20554(0.48), GPR119(0.54), GRIA2(0.45), HAPLN1(0.41), ISL1(0.42)…
[Term]
id: CL:0000172
name: somatostatin secreting cell
namespace: cell
is_a: CL:0000167 ! peptide hormone secreting cell
OnClass-computed marker genes: 1700045I19RIK(0.42), 1700086L19RIK(0.54), 2310015B20RIK(0.47), A230057D06RIK(0.41), A330076H08RIK(0.56), A530058N18RIK(0.45), ABCC8(0.63), ACCN1(0.41), BAIAP3(0.45), BEX2(0.48), C630020P19RIK(0.40), CABP7(0.43), CALB1(0.41), CAMK2B(0.46), CASR(0.42), CDH8(0.46), CELF3(0.47), CHGA(0.61), CHGB(0.66), CHIC1(0.48), CPLX2(0.43), DBPHT2(0.50), DISP2(0.49), DPP6(0.45), FAM…
[Term]
id: CL:0000173
name: pancreatic D cell
namespace: cell
def: "A D cell located in the pancreas. Peripherally placed within the islets like type A cells; contains somatostatin." [FMA:0517223651, GOC:tfm]
synonym: "D-cell of pancreatic islet" EXACT []
synonym: "delta cell of islet" EXACT []
synonym: "delta cell of pancreatic islet" EXACT []
synonym: "pancreatic D-cell" EXACT []
synonym: "pancreatic delta cell" EXACT []
synonym: "somatostatin-secreting pancreatic cell" EXACT []
xref: BTO:0000803
xref: FMA:70587
is_a: CL:0000083 ! epithelial cell of pancreas
is_a: CL:0000502 ! type D enteroendocrine cell
is_a: CL:0008024 ! pancreatic endocrine cell
relationship: develops_from CL:0002351 ! progenitor cell of endocrine pancreas
OnClass-computed marker genes: CER1(0.41), DPP6(0.49), FAM159B(0.64), GHSR(0.41), NEUROG3(0.65), PPP1R17(0.54), PPY(0.49), PYY(0.48), SST(0.80),
[Term]
id: CL:0000174
name: steroid hormone secreting cell
namespace: cell
is_a: CL:0000163 ! endocrine cell
OnClass-computed marker genes: 1700045I19RIK(0.59), 1700086L19RIK(0.73), 2310015B20RIK(0.61), 5330417C22RIK(0.47), A230057D06RIK(0.53), A330076H08RIK(0.72), A530058N18RIK(0.64), ABCC8(0.85), ACE2(0.49), AP3B2(0.45), APLP1(0.44), ARX(0.40), B830017H08RIK(0.61), BAIAP3(0.52), BEST3(0.41), BEX1(0.44), BEX2(0.63), BEX4(0.47), BTBD17(0.42), C2CD4B(0.51), C630020P19RIK(0.54), C8B(0.52), CACNA2D1(0.41),…
[Term]
id: CL:0000175
name: luteal cell
namespace: cell
def: "A progesterone secreting cell in the corpus luteum. The large luteal cells develop from the granulosa cells. The small luteal cells develop from the theca cells." [MESH:A05.360.319.114.630.278.400]
synonym: "lutein cell" EXACT []
xref: BTO:0003939
xref: FMA:18688
is_a: CL:0000179 ! progesterone secreting cell
is_a: CL:0002132 ! stromal cell of ovary
OnClass-computed marker genes: 1700045I19RIK(0.41), 1700086L19RIK(0.50), 2310015B20RIK(0.45), A330076H08RIK(0.51), A530058N18RIK(0.44), ABCC8(0.59), B830017H08RIK(0.41), BEX2(0.44), CADPS(0.44), CAMK2B(0.43), CELF3(0.44), CHGA(0.61), CHGB(0.58), CHIC1(0.45), CPLX2(0.41), CRYBA2(0.45), DBPHT2(0.48), DISP2(0.46), FAM151A(0.42), FAM183B(0.54), FBXL16(0.45), FMN2(0.42), G6PC2(0.49), GCG(0.43), GJD2(0…
[Term]
id: CL:0000176
name: ecdysteroid secreting cell
namespace: cell
is_a: CL:0000174 ! steroid hormone secreting cell
OnClass-computed marker genes: 1700045I19RIK(0.61), 1700086L19RIK(0.76), 2310015B20RIK(0.63), 5330417C22RIK(0.49), A230057D06RIK(0.54), A330076H08RIK(0.75), A530058N18RIK(0.65), ABCC8(0.88), ACE2(0.48), ACTL6B(0.41), AP3B2(0.45), APLP1(0.44), B830017H08RIK(0.59), BAIAP3(0.54), BEST3(0.42), BEX1(0.46), BEX2(0.65), BEX4(0.50), BTBD17(0.43), C2CD4B(0.51), C630020P19RIK(0.56), C8B(0.54), CACNA1D(0.41…
[Term]
id: CL:0000177
name: testosterone secreting cell
namespace: cell
is_a: CL:0000151 ! secretory cell
[Term]
id: CL:0000178
name: Leydig cell
namespace: cell
def: "A Leydig cell is a testosterone-secreting cell in the interstitial area, between the seminiferous tubules, in the testis." [GOC:tfm, PMID:12050120]
comment: Note that the Amphibian Anatomy Ontology (AA) has a class 'leydig cells' but this is unrelated
synonym: "interstitial cell" BROAD []
synonym: "interstitial cell of Leydig" EXACT []
xref: BTO:0000755
xref: CALOHA:TS-1150
xref: EMAPA:29655
xref: FMA:72297
is_a: CL:0000177 ! testosterone secreting cell
OnClass-computed marker genes: A330076H08RIK(0.41), ABCC8(0.46), BEX2(0.45), BEX4(0.42), C2CD4B(0.41), CAMK2B(0.41), CHGA(0.49), CHGB(0.48), CLDN18(0.44), CXCL15(0.47), E030019B13RIK(0.41), FAM183B(0.40), G6PC2(0.44), GJD2(0.41), IAPP(0.47), INS1(0.46), INS2(0.46), KCNK16(0.42), LAMP3(0.55), NELL1(0.41), NEUROD1(0.45), NKX2-1(0.41), NKX6-1(0.42), PAX6(0.41), PCSK2(0.49), PDX1(0.41), PLA2G1B(0.41)…
[Term]
id: CL:0000179
name: progesterone secreting cell
namespace: cell
is_a: CL:0000174 ! steroid hormone secreting cell
OnClass-computed marker genes: 1700045I19RIK(0.61), 1700086L19RIK(0.76), 2210019I11RIK(0.41), 2310015B20RIK(0.63), 5330417C22RIK(0.50), A230057D06RIK(0.55), A330076H08RIK(0.75), A530058N18RIK(0.65), ABCC8(0.88), ACE2(0.47), ACTL6B(0.41), AP3B2(0.45), APLP1(0.44), B830017H08RIK(0.60), BAIAP3(0.54), BEST3(0.42), BEX1(0.46), BEX2(0.65), BEX4(0.50), BTBD17(0.44), C2CD4B(0.52), C630020P19RIK(0.56), C8…
[Term]
id: CL:0000180
name: estradiol secreting cell
namespace: cell
is_a: CL:0000151 ! secretory cell
[Term]
id: CL:0000181
name: metabolising cell
namespace: cell
def: "A cell whose primary function is intermediary metabolism." [FB:ma]
is_a: CL:0000003 ! native cell
[Term]
id: CL:0000182
name: hepatocyte
namespace: cell
def: "The main structural component of the liver. They are specialized epithelial cells that are organized into interconnected plates called lobules. Majority of cell population of liver, polygonal in shape, arranged in plates or trabeculae between sinusoids; may have single nucleus or binucleated." [GOC:tfm, http://en.wikipedia.org/wiki/Hepatocyte, ISBN:0412046911, MESH:A11.436.348, PMID:1971728…
comment: Hepatocytes are reportedly MHC Class I-positive and MHC Class II-positive.
xref: BTO:0000575
xref: CALOHA:TS-0454
xref: FMA:14515
is_a: CL:0000066 ! epithelial cell
is_a: CL:0000181 ! metabolising cell
is_a: CL:0000417 ! endopolyploid cell
is_a: CL:0002371 ! somatic cell
relationship: develops_from CL:0005026 ! hepatoblast
[Term]
id: CL:0000183
name: contractile cell
namespace: cell
def: "A cell whose primary function is to shorten." [FB:ma]
is_a: CL:0000003 ! native cell
[Term]
id: CL:0000185
name: myoepithelial cell
namespace: cell
def: "Contractile cells resembling smooth muscle cells that are present in glands, notably the mammary gland, and aid in secretion. This cell has long weaving dendritic processes containing myofilament." [GOC:tfm, ISBN:0721662544]
synonym: "basket epithelial cell" EXACT []
synonym: "myoepitheliocyte" EXACT []
xref: BTO:0002309
xref: CALOHA:TS-2379
xref: FMA:67799
is_a: CL:0000075 ! columnar/cuboidal epithelial cell
is_a: CL:0000183 ! contractile cell
is_a: CL:0002078 ! meso-epithelial cell
OnClass-computed marker genes: ADRA2B(0.46), COLEC11(0.51), FXYD2(0.51), HIGD1B(0.43), KAP(0.44), KCNJ8(0.41), MIOX(0.41), RGS5(0.46), TRPC3(0.50),
[Term]
id: CL:0000186
name: myofibroblast cell
namespace: cell
def: "An animal cell that has characteristics of both a fibroblast cell and a smooth muscle cell." [GOC:dsd, GOC:tfm, MESH:D058628, PMID:19800625, PMID:20630469]
comment: Myofibroblasts are alpha-SMA-positive, CD34-negative, CD45-negative. They are reportedly capable of secreting IL-1beta, IL-6, and TNF-alpha.
synonym: "MFB" EXACT [PMID:8731193]
is_a: CL:0000183 ! contractile cell
is_a: CL:0000548 ! animal cell
is_a: CL:0002371 ! somatic cell
[Term]
id: CL:0000187
name: muscle cell
namespace: cell
def: "A mature contractile cell, commonly known as a myocyte. This cell has as part of its cytoplasm myofibrils organized in various patterns." [MESH:A11.620]
synonym: "muscle fiber" EXACT []
synonym: "myocyte" EXACT []
xref: BTO:0000888
xref: BTO:0000902
xref: CALOHA:TS-2032
xref: FBbt:00005074
xref: FMA:67328
xref: WBbt:0003675
is_a: CL:0000183 ! contractile cell
is_a: CL:0000393 ! electrically responsive cell
is_a: CL:0000548 ! animal cell
is_a: CL:0002371 ! somatic cell
relationship: develops_from CL:0000056 ! myoblast
[Term]
id: CL:0000188
name: cell of skeletal muscle
namespace: cell
def: "A somatic cell located in skeletal muscle." [GOC:tfm]
synonym: "skeletal muscle cell" EXACT []
xref: BTO:0004392
xref: CALOHA:TS-2158
xref: FMA:9727
is_a: CL:0002371 ! somatic cell
[Term]
id: CL:0000189
name: slow muscle cell
namespace: cell
def: "A muscle cell that develops tension more slowly than a fast-twitch fiber." [GOC:tfm, ISBN:0323052908]
synonym: "slow muscle fiber" RELATED [ISBN:0815316208]
xref: FMA:84448
is_a: CL:0008002 ! skeletal muscle fiber
relationship: develops_from CL:0000857 ! slow muscle myoblast
OnClass-computed marker genes: ASB5(0.76), BDKRB1(0.51), CDH15(0.56), CHODL(0.74), CHRDL2(0.71), CRLF1(0.49), DES(0.58), DRP2(0.40), FAM132B(0.67), FLNC(0.46), GAL(0.48), GPX3(0.42), MT2(0.40), MUSK(0.69), MYF5(0.71), MYOD1(0.63), NPPC(0.42), PAX7(0.41), PDPN(0.46), SLC10A6(0.40), TNFRSF12A(0.40), VGLL2(0.47),
[Term]
id: CL:0000190
name: fast muscle cell
namespace: cell
def: "A muscle cell that can develop high tension rapidly. It is usually innervated by a single alpha neuron ." [GOC:tfm, ISBN:0323052908]
synonym: "glycolytic muscle fiber" EXACT []
is_a: CL:0008002 ! skeletal muscle fiber
relationship: develops_from CL:0000858 ! fast muscle myoblast
OnClass-computed marker genes: ASB5(0.76), BDKRB1(0.51), CDH15(0.56), CHODL(0.74), CHRDL2(0.71), CRLF1(0.48), DES(0.58), DRP2(0.40), FAM132B(0.67), FLNC(0.46), GAL(0.48), GPX3(0.42), MT2(0.40), MUSK(0.69), MYF5(0.71), MYOD1(0.63), NPPC(0.42), PAX7(0.41), PDPN(0.46), SLC10A6(0.41), TNFRSF12A(0.40), VGLL2(0.47),
[Term]
id: CL:0000192
name: smooth muscle cell
namespace: cell
alt_id: CL:0000191
def: "A non-striated, elongated, spindle-shaped cell found lining the digestive tract, uterus, and blood vessels. They develop from specialized myoblasts (smooth muscle myoblast)." [http://en.wikipedia.org/wiki/Smooth_muscle_cell, MESH:A11.620.520, MESH:D032389, PMID:9315361]
synonym: "myocytes, smooth muscle" EXACT [MESH:D032389]
synonym: "non-striated muscle cell" NARROW []
synonym: "SMCs" EXACT [PMID:9315361]
synonym: "smooth muscle fiber" EXACT []
xref: BTO:0004576
xref: CALOHA:TS-2159
xref: FMA:14072
is_a: CL:0008000 ! non-striated muscle cell
is_a: CL:0008007 ! visceral muscle cell
relationship: develops_from CL:0000514 ! smooth muscle myoblast
OnClass-computed marker genes: 1110050K14RIK(0.70), ACE(0.45), ACER2(0.43), ACVRL1(0.43), AQP1(0.46), BC028528(0.46), CALCRL(0.53), CD36(0.45), CD93(0.44), CDH5(0.49), CLDN5(0.65), CLEC14A(0.57), CLEC1A(0.54), CTLA2A(0.43), CYYR1(0.41), EGFL7(0.48), EPAS1(0.45), ESAM(0.45), FOXF1A(0.72), GJA4(0.46), GPIHBP1(0.47), GPR116(0.52), GPR182(0.41), HILPDA(0.41), ICAM2(0.47), LDB2(0.43), LYVE1(0.53), MIR…
[Term]
id: CL:0000193
name: cardiac muscle cell (sensu Arthopoda)
namespace: cell
alt_id: CL:0000466
def: "A striated muscle cell of an arthropod heart that participates in heart contraction." [MESH:A11.620.500]
is_a: CL:0000746 ! cardiac muscle cell
relationship: develops_from CL:0000465 ! cardioblast (sensu Arthropoda)
OnClass-computed marker genes: 9330158H04RIK(0.41), ACTC1(0.57), ACTN2(0.44), ADPRHL1(0.52), ART1(0.46), C130080G10RIK(0.50), CKM(0.45), CKMT2(0.52), COX8B(0.40), CPT1B(0.41), CSRP3(0.52), D830005E20RIK(0.45), D830015G02RIK(0.44), DHRS7C(0.46), DOC2G(0.46), FABP3(0.42), GATA4(0.41), HSPB7(0.46), LMOD2(0.49), LRRC10(0.44), MB(0.56), MGP(0.41), MYBPC3(0.53), MYBPHL(0.48), MYH6(0.58), MYL1(0.49), MY…
[Term]
id: CL:0000194
name: obsolete nodal cardiac cell
namespace: cell
comment: Consider CL:0002072.
is_obsolete: true
[Term]
id: CL:0000195
name: obsolete Purkinje fiber
namespace: cell
is_obsolete: true
[Term]
id: CL:0000196
name: flight muscle cell
namespace: cell
is_a: CL:0008003 ! somatic muscle myotube
OnClass-computed marker genes: ANKRD1(0.41), ASB5(0.74), BDKRB1(0.49), CDH15(0.55), CHODL(0.71), CHRDL2(0.68), CRLF1(0.46), DES(0.60), FAM132B(0.65), FLNC(0.47), GAL(0.46), GPX3(0.50), MUSK(0.67), MYF5(0.69), MYOD1(0.61), NPPC(0.40), PAX7(0.40), PDPN(0.49), SLC10A6(0.42), VGLL2(0.46),
[Term]
id: CL:0000197
name: receptor cell
namespace: cell
is_a: CL:0000003 ! native cell
[Term]
id: CL:0000198
name: pain receptor cell
namespace: cell
def: "The peripheral receptor for pain. Includes receptors which are sensitive to painful mechanical stimuli, extreme heat or cold, and chemical stimuli. All mammalian nociceptors are free nerve endings." [MESH:A08.800.550.700.650]
comment: Editor note: request detection of stimulus involved in sensory perception of pain; add develops_from relationship
synonym: "nociceptor" EXACT []
synonym: "nocireceptor" EXACT []
is_a: CL:0000006 ! neuronal receptor cell
OnClass-computed marker genes:
[Term]
id: CL:0000199
name: mechanoreceptor cell
namespace: cell
def: "A cell specialized to transduce mechanical stimuli and relay that information centrally in the nervous system." [MESH:A08.800.550.700.500]
synonym: "mechanoreceptor" RELATED [MP:0000972]
is_a: CL:0000101 ! sensory neuron
OnClass-computed marker genes:
[Term]
id: CL:0000200
name: touch receptor cell
namespace: cell
is_a: CL:0000199 ! mechanoreceptor cell
OnClass-computed marker genes:
[Term]
id: CL:0000202
name: auditory hair cell
namespace: cell
alt_id: CL:0000201
def: "A mechanoreceptor cell located in the inner ear that is sensitive to auditory stimuli. The accessory sensory structures are arranged so that appropriate stimuli cause movement of the hair-like projections (stereocilia and kinocilia) which relay the information centrally in the nervous system." [MESH:A08.663.650.250]
comment: In mammals these cells are located in the organ of Corti.
synonym: "auditory receptor cell" EXACT []
synonym: "cochlear hair cell" EXACT []
synonym: "inner ear hair cell" RELATED [GO:0060119]
synonym: "inner ear receptor cell" RELATED [GO:0060119]
xref: FMA:62364
is_a: CL:0000006 ! neuronal receptor cell
is_a: CL:0000710 ! neurecto-epithelial cell
is_a: CL:0002374 ! ear hair cell
is_a: CL:0002491 ! auditory epithelial cell
OnClass-computed marker genes:
[Term]
id: CL:0000203
name: gravity sensitive cell
namespace: cell
is_a: CL:0000006 ! neuronal receptor cell
is_a: CL:0000199 ! mechanoreceptor cell
OnClass-computed marker genes:
[Term]
id: CL:0000204
name: acceleration receptive cell
namespace: cell
is_a: CL:0000006 ! neuronal receptor cell
OnClass-computed marker genes:
[Term]
id: CL:0000205
name: thermoreceptor cell
namespace: cell
def: "A cellular receptor which mediates the sense of temperature. Thermoreceptor cells in vertebrates are mostly located under the skin. In mammals there are separate types of thermoreceptors for cold and for warmth and pain receptor cells which detect cold or heat extreme enough to cause pain." [GOC:tfm, MESH:A08.800.550.700.840, MP:0000971]
is_a: CL:0000006 ! neuronal receptor cell
OnClass-computed marker genes:
[truncated: 20,459 more rows]
